# Supplementary material for: Structure-Function Analysis of STRUBBELIG, an Arabidopsis Atypical Receptor-Like Kinase Involved in Tissue Morphogenesis
Source: PLoS One. 2011 May 16;6(5):e19730. doi: 10.1371/journal.pone.0019730 (PMC3095605; doi:10.1371/journal.pone.0019730)
Supplement: Dataset S1 — PDB file of the homology model of the SUB LRR region. (PDB) [file pone.0019730.s006.pdb]

HEADER    SWISS-MODEL SERVER (http://swissmodel.expasy.org)    
TITLE  SWISS-MODEL
EXPDTA    THEORETICAL MODEL (SWISS-MODEL SERVER)                                    
AUTHOR    SWISS-MODEL SERVER (SEE REFERENCE IN JRNL Records)                         
REVDAT   1   Wed Mar 25 15:05:41 2009
JRNL        AUTH   T.SCHWEDE,J.KOPP,N.GUEX,M.C.PEITSCH                          
JRNL        TITL   SWISS_MODEL: AN AUTOMATED PROTEIN HOMOLOGY-MODELING          
JRNL        TITL 2 SERVER                                                       
JRNL        REF    NUCLEIC ACIDS RESEARCH        V.  31  3381 2003              
JRNL        REFN   ASTM NARHAD  UK ISSN 0305-1048                               
REMARK   1 ---------------------------------------------------------------------
REMARK   1 DISCLAIMER                                                           
REMARK   1                                                                      
REMARK   1 The SWISS-MODEL SERVER produces theoretical  moldels for proteins. The
REMARK   1 results of any  theoretical  modelling  procedure is  NON-EXPERIMENTAL
REMARK   1 and MUST be considered with care. These models may contain significant
REMARK   1 errors. This  is  especially true  for  automated modeling since there
REMARK   1 is no human intervention during model building.                       
REMARK   1 Please read the header section and the logfile carefully to  know what
REMARK   1 templates and alignments were used during the model building  process.
REMARK   1 All information by the SWISS-MODEL SERVER is provided "AS-IS", without
REMARK   1 any warranty, expressed or implied.
REMARK   1                                                                      
REMARK   1 ---------------------------------------------------------------------
REMARK 999
REMARK 999 SEQUENCE
REMARK 999 SPAC SWS  SPAC       1 -     1 NOT IN ATOMS LIST
REMARK 999 SPAC SWS   SPAC     207 -   208 NOT IN ATOMS LIST
DBREF  SPAC      1    205 SWS  SPAC     2    206
IPREF  SPAC  SPAC 2 206 
CRYST1    1.000    1.000    1.000  90.00  90.00  90.00 P 1           1
ORIGX1      1.000000  0.000000  0.000000        0.00000
ORIGX2      0.000000  1.000000  0.000000        0.00000
ORIGX3      0.000000  0.000000  1.000000        0.00000
SCALE1      1.000000  0.000000  0.000000        0.00000
SCALE2      0.000000  1.000000  0.000000        0.00000
SCALE3      0.000000  0.000000  1.000000        0.00000
ATOM      1  N   VAL     2      59.545  57.977  29.249  1.00 50.00
ATOM      2  CA  VAL     2      58.938  58.306  30.562  1.00 50.00
ATOM      3  C   VAL     2      57.487  58.844  30.456  1.00 50.00
ATOM      4  O   VAL     2      56.553  58.417  31.113  1.00 50.00
ATOM      5  CB  VAL     2      59.836  59.292  31.340  1.00 50.00
ATOM      6  CG1 VAL     2      60.054  60.627  30.609  1.00 50.00
ATOM      7  CG2 VAL     2      59.305  59.533  32.759  1.00 50.00
ATOM      8  N   SER     3      57.308  59.780  29.525  1.00 50.00
ATOM      9  CA  SER     3      55.994  60.405  29.327  1.00 50.00
ATOM     10  C   SER     3      55.002  59.430  28.707  1.00 50.00
ATOM     11  O   SER     3      53.873  59.315  29.148  1.00 50.00
ATOM     12  CB  SER     3      56.081  61.628  28.424  1.00 50.00
ATOM     13  OG  SER     3      56.883  62.609  29.073  1.00 50.00
ATOM     14  N   ALA     4      55.519  58.594  27.806  1.00 50.00
ATOM     15  CA  ALA     4      54.660  57.619  27.152  1.00 50.00
ATOM     16  C   ALA     4      54.103  56.587  28.188  1.00 50.00
ATOM     17  O   ALA     4      53.042  56.103  28.079  1.00 50.00
ATOM     18  CB  ALA     4      55.478  57.039  26.004  1.00 50.00
ATOM     19  N   ILE     5      54.960  56.379  29.247  1.00 50.00
ATOM     20  CA  ILE     5      54.676  55.277  30.238  1.00 50.00
ATOM     21  C   ILE     5      53.740  55.675  31.307  1.00 50.00
ATOM     22  O   ILE     5      52.736  54.975  31.561  1.00 50.00
ATOM     23  CB  ILE     5      56.023  54.648  30.668  1.00 50.00
ATOM     24  CG1 ILE     5      55.809  53.509  31.651  1.00 50.00
ATOM     25  CG2 ILE     5      57.004  55.659  31.223  1.00 50.00
ATOM     26  CD1 ILE     5      57.063  52.701  31.949  1.00 50.00
ATOM     27  N   ASN     6      53.881  56.942  31.636  1.00 50.00
ATOM     28  CA  ASN     6      52.930  57.627  32.483  1.00 50.00
ATOM     29  C   ASN     6      51.594  57.816  31.756  1.00 50.00
ATOM     30  O   ASN     6      50.554  57.623  32.364  1.00 50.00
ATOM     31  CB  ASN     6      53.510  58.957  32.952  1.00 50.00
ATOM     32  CG  ASN     6      54.673  58.719  33.918  1.00 50.00
ATOM     33  OD1 ASN     6      55.800  59.120  33.682  1.00 50.00
ATOM     34  ND2 ASN     6      54.402  58.011  34.997  1.00 50.00
ATOM     35  N   ASN     7      51.658  57.963  30.428  1.00 50.00
ATOM     36  CA  ASN     7      50.450  58.084  29.601  1.00 50.00
ATOM     37  C   ASN     7      49.713  56.755  29.475  1.00 50.00
ATOM     38  O   ASN     7      48.513  56.715  29.664  1.00 50.00
ATOM     39  CB  ASN     7      50.761  58.622  28.208  1.00 99.99
ATOM     40  CG  ASN     7      51.179  60.092  28.232  1.00 99.99
ATOM     41  OD1 ASN     7      50.928  60.845  29.156  1.00 99.99
ATOM     42  ND2 ASN     7      51.845  60.500  27.173  1.00 99.99
ATOM     43  N   LEU     8      50.465  55.669  29.274  1.00 50.00
ATOM     44  CA  LEU     8      49.882  54.316  29.236  1.00 50.00
ATOM     45  C   LEU     8      49.173  53.969  30.551  1.00 50.00
ATOM     46  O   LEU     8      48.061  53.474  30.587  1.00 50.00
ATOM     47  CB  LEU     8      50.975  53.273  29.037  1.00 50.00
ATOM     48  CG  LEU     8      51.649  53.302  27.677  1.00 50.00
ATOM     49  CD1 LEU     8      52.699  52.205  27.721  1.00 50.00
ATOM     50  CD2 LEU     8      50.670  52.883  26.593  1.00 50.00
ATOM     51  N   TYR     9      49.829  54.361  31.643  1.00 50.00
ATOM     52  CA  TYR     9      49.273  54.172  32.989  1.00 50.00
ATOM     53  C   TYR     9      47.958  54.949  33.166  1.00 50.00
ATOM     54  O   TYR     9      46.944  54.383  33.574  1.00 50.00
ATOM     55  CB  TYR     9      50.321  54.624  34.004  1.00 99.99
ATOM     56  CG  TYR     9      49.821  54.419  35.430  1.00 99.99
ATOM     57  CD1 TYR     9      49.915  53.167  36.023  1.00 99.99
ATOM     58  CD2 TYR     9      49.331  55.501  36.149  1.00 99.99
ATOM     59  CE1 TYR     9      49.519  52.996  37.341  1.00 99.99
ATOM     60  CE2 TYR     9      48.953  55.333  37.467  1.00 99.99
ATOM     61  CZ  TYR     9      49.035  54.082  38.063  1.00 99.99
ATOM     62  OH  TYR     9      48.721  53.981  39.376  1.00 99.99
ATOM     63  N   ILE    10      47.963  56.207  32.733  1.00 50.00
ATOM     64  CA  ILE    10      46.765  57.073  32.807  1.00 50.00
ATOM     65  C   ILE    10      45.652  56.546  31.896  1.00 50.00
ATOM     66  O   ILE    10      44.486  56.496  32.306  1.00 50.00
ATOM     67  CB  ILE    10      47.109  58.535  32.456  1.00 50.00
ATOM     68  CG1 ILE    10      48.205  59.106  33.369  1.00 50.00
ATOM     69  CG2 ILE    10      45.874  59.453  32.478  1.00 50.00
ATOM     70  CD1 ILE    10      47.912  59.059  34.876  1.00 50.00
ATOM     71  N   THR    11      46.033  56.104  30.714  1.00 50.00
ATOM     72  CA  THR    11      45.097  55.554  29.709  1.00 50.00
ATOM     73  C   THR    11      44.448  54.244  30.172  1.00 50.00
ATOM     74  O   THR    11      43.408  53.848  29.648  1.00 50.00
ATOM     75  CB  THR    11      45.753  55.347  28.339  1.00 99.99
ATOM     76  OG1 THR    11      46.818  54.404  28.445  1.00 99.99
ATOM     77  CG2 THR    11      46.233  56.664  27.721  1.00 99.99
ATOM     78  N   LEU    12      45.049  53.616  31.181  1.00 50.00
ATOM     79  CA  LEU    12      44.503  52.404  31.801  1.00 50.00
ATOM     80  C   LEU    12      43.825  52.709  33.142  1.00 50.00
ATOM     81  O   LEU    12      43.510  51.821  33.899  1.00 50.00
ATOM     82  CB  LEU    12      45.625  51.373  31.985  1.00 50.00
ATOM     83  CG  LEU    12      46.154  50.844  30.648  1.00 50.00
ATOM     84  CD1 LEU    12      47.362  49.942  30.900  1.00 50.00
ATOM     85  CD2 LEU    12      45.074  50.075  29.879  1.00 50.00
ATOM     86  N   GLY    13      43.545  54.007  33.363  1.00 50.00
ATOM     87  CA  GLY    13      42.834  54.489  34.558  1.00 50.00
ATOM     88  C   GLY    13      43.696  54.450  35.822  1.00 50.00
ATOM     89  O   GLY    13      43.177  54.217  36.910  1.00 50.00
ATOM     90  N   ALA    14      44.997  54.696  35.658  1.00 50.00
ATOM     91  CA  ALA    14      45.947  54.750  36.785  1.00 50.00
ATOM     92  C   ALA    14      45.753  53.581  37.788  1.00 50.00
ATOM     93  O   ALA    14      45.468  53.818  38.971  1.00 50.00
ATOM     94  CB  ALA    14      45.832  56.144  37.421  1.00 50.00
ATOM     95  N   PRO    15      45.824  52.334  37.301  1.00 99.99
ATOM     96  CA  PRO    15      45.567  51.126  38.115  1.00 99.99
ATOM     97  C   PRO    15      46.566  51.033  39.278  1.00 99.99
ATOM     98  O   PRO    15      47.645  51.568  39.229  1.00 99.99
ATOM     99  CB  PRO    15      45.714  49.955  37.144  1.00 99.99
ATOM    100  CG  PRO    15      46.693  50.468  36.089  1.00 99.99
ATOM    101  CD  PRO    15      46.316  51.941  35.960  1.00 99.99
ATOM    102  N   SER    16      46.175  50.271  40.315  1.00 99.99
ATOM    103  CA  SER    16      47.011  50.097  41.515  1.00 99.99
ATOM    104  C   SER    16      48.387  49.549  41.130  1.00 99.99
ATOM    105  O   SER    16      48.516  48.869  40.101  1.00 99.99
ATOM    106  CB  SER    16      46.367  49.093  42.472  1.00 99.99
ATOM    107  OG  SER    16      47.159  48.976  43.658  1.00 99.99
ATOM    108  N   LEU    17      49.369  49.829  41.949  1.00 99.99
ATOM    109  CA  LEU    17      50.760  49.434  41.633  1.00 99.99
ATOM    110  C   LEU    17      51.130  50.098  40.288  1.00 99.99
ATOM    111  O   LEU    17      51.308  49.417  39.274  1.00 99.99
ATOM    112  CB  LEU    17      50.798  47.906  41.638  1.00 99.99
ATOM    113  CG  LEU    17      52.165  47.391  41.269  1.00 99.99
ATOM    114  CD1 LEU    17      52.984  47.706  42.480  1.00 99.99
ATOM    115  CD2 LEU    17      52.138  45.882  41.153  1.00 99.99
ATOM    116  N   HIS    18      51.385  51.402  40.222  1.00 50.00
ATOM    117  CA  HIS    18      51.692  52.418  41.267  1.00 50.00
ATOM    118  C   HIS    18      53.208  52.586  41.463  1.00 50.00
ATOM    119  O   HIS    18      53.710  53.618  41.862  1.00 50.00
ATOM    120  CB  HIS    18      50.998  52.257  42.637  1.00 50.00
ATOM    121  CG  HIS    18      51.180  53.353  43.651  1.00 50.00
ATOM    122  ND1 HIS    18      51.082  53.227  44.974  1.00 50.00
ATOM    123  CD2 HIS    18      51.566  54.602  43.384  1.00 50.00
ATOM    124  CE1 HIS    18      51.452  54.372  45.503  1.00 50.00
ATOM    125  NE2 HIS    18      51.767  55.226  44.524  1.00 50.00
ATOM    126  N   HIS    19      53.963  51.554  41.072  1.00 50.00
ATOM    127  CA  HIS    19      55.425  51.670  41.074  1.00 50.00
ATOM    128  C   HIS    19      55.974  52.640  40.013  1.00 50.00
ATOM    129  O   HIS    19      57.150  52.908  39.966  1.00 50.00
ATOM    130  CB  HIS    19      56.080  50.299  40.903  1.00 99.99
ATOM    131  CG  HIS    19      55.876  49.375  42.107  1.00 99.99
ATOM    132  ND1 HIS    19      56.185  48.086  42.117  1.00 99.99
ATOM    133  CD2 HIS    19      55.452  49.704  43.332  1.00 99.99
ATOM    134  CE1 HIS    19      55.997  47.616  43.345  1.00 99.99
ATOM    135  NE2 HIS    19      55.496  48.610  44.083  1.00 99.99
ATOM    136  N   TRP    20      55.116  52.979  39.033  1.00 50.00
ATOM    137  CA  TRP    20      55.504  53.904  37.954  1.00 50.00
ATOM    138  C   TRP    20      55.415  55.333  38.473  1.00 50.00
ATOM    139  O   TRP    20      54.408  56.038  38.266  1.00 50.00
ATOM    140  CB  TRP    20      54.586  53.690  36.742  1.00 50.00
ATOM    141  CG  TRP    20      54.758  52.327  36.081  1.00 50.00
ATOM    142  CD1 TRP    20      55.340  51.240  36.586  1.00 50.00
ATOM    143  CD2 TRP    20      54.346  52.007  34.781  1.00 50.00
ATOM    144  NE1 TRP    20      55.323  50.262  35.683  1.00 50.00
ATOM    145  CE2 TRP    20      54.742  50.694  34.587  1.00 50.00
ATOM    146  CE3 TRP    20      53.643  52.691  33.821  1.00 50.00
ATOM    147  CZ2 TRP    20      54.440  50.061  33.373  1.00 50.00
ATOM    148  CZ3 TRP    20      53.334  52.052  32.608  1.00 50.00
ATOM    149  CH2 TRP    20      53.747  50.746  32.395  1.00 50.00
ATOM    150  N   LEU    21      56.458  55.751  39.156  1.00 99.99
ATOM    151  CA  LEU    21      56.498  57.055  39.845  1.00 99.99
ATOM    152  C   LEU    21      56.203  58.184  38.859  1.00 99.99
ATOM    153  O   LEU    21      56.833  58.289  37.809  1.00 99.99
ATOM    154  CB  LEU    21      57.847  57.287  40.536  1.00 99.99
ATOM    155  CG  LEU    21      57.996  56.520  41.862  1.00 99.99
ATOM    156  CD1 LEU    21      58.042  55.010  41.689  1.00 99.99
ATOM    157  CD2 LEU    21      59.288  56.873  42.584  1.00 99.99
ATOM    158  N   ALA    22      55.211  58.982  39.236  1.00 99.99
ATOM    159  CA  ALA    22      54.812  60.162  38.449  1.00 99.99
ATOM    160  C   ALA    22      55.899  61.246  38.513  1.00 99.99
ATOM    161  O   ALA    22      56.154  61.945  37.543  1.00 99.99
ATOM    162  CB  ALA    22      53.485  60.708  38.979  1.00 99.99
ATOM    163  N   PHE    23      56.574  61.293  39.670  1.00 99.99
ATOM    164  CA  PHE    23      57.628  62.272  39.944  1.00 99.99
ATOM    165  C   PHE    23      59.058  61.673  39.925  1.00 99.99
ATOM    166  O   PHE    23      59.906  62.127  39.167  1.00 99.99
ATOM    167  CB  PHE    23      57.373  62.945  41.306  1.00 99.99
ATOM    168  CG  PHE    23      57.519  62.031  42.540  1.00 99.99
ATOM    169  CD1 PHE    23      56.413  61.272  42.975  1.00 99.99
ATOM    170  CD2 PHE    23      58.712  61.887  43.184  1.00 99.99
ATOM    171  CE1 PHE    23      56.580  60.394  44.035  1.00 99.99
ATOM    172  CE2 PHE    23      58.904  60.965  44.216  1.00 99.99
ATOM    173  CZ  PHE    23      57.798  60.218  44.648  1.00 99.99
ATOM    174  N   GLY    24      59.226  60.560  40.619  1.00 50.00
ATOM    175  CA  GLY    24      60.517  60.414  41.359  1.00 50.00
ATOM    176  C   GLY    24      61.487  59.300  41.186  1.00 50.00
ATOM    177  O   GLY    24      62.578  59.359  41.773  1.00 50.00
ATOM    178  N   GLY    25      61.076  58.282  40.440  1.00 50.00
ATOM    179  CA  GLY    25      61.920  57.113  40.238  1.00 50.00
ATOM    180  C   GLY    25      62.387  57.058  38.792  1.00 50.00
ATOM    181  O   GLY    25      61.614  57.322  37.870  1.00 50.00
ATOM    182  N   ASP    26      63.622  56.613  38.656  1.00 50.00
ATOM    183  CA  ASP    26      64.221  56.346  37.344  1.00 50.00
ATOM    184  C   ASP    26      63.566  55.084  36.749  1.00 50.00
ATOM    185  O   ASP    26      63.780  53.982  37.279  1.00 50.00
ATOM    186  CB  ASP    26      65.741  56.193  37.474  1.00 50.00
ATOM    187  CG  ASP    26      66.464  56.218  36.120  1.00 50.00
ATOM    188  OD1 ASP    26      65.831  55.829  35.108  1.00 50.00
ATOM    189  OD2 ASP    26      67.660  56.566  36.131  1.00 50.00
ATOM    190  N   PRO    27      62.866  55.235  35.623  1.00 50.00
ATOM    191  CA  PRO    27      62.193  54.123  34.920  1.00 50.00
ATOM    192  C   PRO    27      63.139  53.002  34.461  1.00 50.00
ATOM    193  O   PRO    27      62.707  51.873  34.261  1.00 50.00
ATOM    194  CB  PRO    27      61.478  54.783  33.740  1.00 50.00
ATOM    195  CG  PRO    27      62.339  56.008  33.437  1.00 50.00
ATOM    196  CD  PRO    27      62.762  56.480  34.826  1.00 50.00
ATOM    197  N   CYS    28      64.434  53.311  34.359  1.00 50.00
ATOM    198  CA  CYS    28      65.457  52.330  33.954  1.00 50.00
ATOM    199  C   CYS    28      66.170  51.629  35.123  1.00 50.00
ATOM    200  O   CYS    28      67.012  50.770  34.898  1.00 50.00
ATOM    201  CB  CYS    28      66.509  53.023  33.085  1.00 50.00
ATOM    202  SG  CYS    28      65.875  53.605  31.471  1.00 50.00
ATOM    203  N   GLY    29      65.685  51.888  36.351  1.00 50.00
ATOM    204  CA  GLY    29      66.361  51.393  37.564  1.00 50.00
ATOM    205  C   GLY    29      65.719  50.139  38.169  1.00 50.00
ATOM    206  O   GLY    29      65.990  49.816  39.317  1.00 50.00
ATOM    207  N   GLU    30      64.869  49.461  37.385  1.00 50.00
ATOM    208  CA  GLU    30      64.218  48.186  37.765  1.00 50.00
ATOM    209  C   GLU    30      63.218  48.301  38.936  1.00 50.00
ATOM    210  O   GLU    30      62.841  47.305  39.541  1.00 50.00
ATOM    211  CB  GLU    30      65.260  47.112  38.127  1.00 50.00
ATOM    212  CG  GLU    30      66.266  46.831  37.011  1.00 50.00
ATOM    213  CD  GLU    30      67.278  45.785  37.477  1.00 50.00
ATOM    214  OE1 GLU    30      68.128  46.145  38.321  1.00 50.00
ATOM    215  OE2 GLU    30      67.162  44.640  36.991  1.00 50.00
ATOM    216  N   LYS    31      62.725  49.517  39.185  1.00 50.00
ATOM    217  CA  LYS    31      61.682  49.721  40.212  1.00 50.00
ATOM    218  C   LYS    31      60.272  49.827  39.613  1.00 50.00
ATOM    219  O   LYS    31      59.283  49.503  40.268  1.00 50.00
ATOM    220  CB  LYS    31      61.997  50.925  41.105  1.00 99.99
ATOM    221  CG  LYS    31      63.208  50.650  42.000  1.00 99.99
ATOM    222  CD  LYS    31      63.451  51.817  42.958  1.00 99.99
ATOM    223  CE  LYS    31      64.662  51.552  43.854  1.00 99.99
ATOM    224  NZ  LYS    31      64.895  52.683  44.765  1.00 99.99
ATOM    225  N   TRP    32      60.196  50.287  38.365  1.00 50.00
ATOM    226  CA  TRP    32      58.937  50.319  37.601  1.00 50.00
ATOM    227  C   TRP    32      58.590  48.901  37.153  1.00 50.00
ATOM    228  O   TRP    32      59.294  48.308  36.328  1.00 50.00
ATOM    229  CB  TRP    32      59.052  51.235  36.378  1.00 50.00
ATOM    230  CG  TRP    32      59.193  52.710  36.757  1.00 50.00
ATOM    231  CD1 TRP    32      59.900  53.229  37.757  1.00 50.00
ATOM    232  CD2 TRP    32      58.640  53.780  36.074  1.00 50.00
ATOM    233  NE1 TRP    32      59.815  54.554  37.735  1.00 50.00
ATOM    234  CE2 TRP    32      59.054  54.933  36.718  1.00 50.00
ATOM    235  CE3 TRP    32      57.829  53.865  34.968  1.00 50.00
ATOM    236  CZ2 TRP    32      58.668  56.181  36.248  1.00 50.00
ATOM    237  CZ3 TRP    32      57.444  55.114  34.500  1.00 50.00
ATOM    238  CH2 TRP    32      57.864  56.277  35.123  1.00 50.00
ATOM    239  N   GLN    33      57.549  48.350  37.766  1.00 50.00
ATOM    240  CA  GLN    33      57.102  46.974  37.473  1.00 50.00
ATOM    241  C   GLN    33      56.943  46.750  35.957  1.00 50.00
ATOM    242  O   GLN    33      56.305  47.535  35.264  1.00 50.00
ATOM    243  CB  GLN    33      55.777  46.683  38.182  1.00 50.00
ATOM    244  CG  GLN    33      55.346  45.233  37.936  1.00 50.00
ATOM    245  CD  GLN    33      53.999  44.920  38.571  1.00 50.00
ATOM    246  OE1 GLN    33      52.981  45.517  38.266  1.00 50.00
ATOM    247  NE2 GLN    33      54.020  43.972  39.485  1.00 50.00
ATOM    248  N   GLY    34      57.608  45.673  35.515  1.00 50.00
ATOM    249  CA  GLY    34      57.590  45.214  34.111  1.00 50.00
ATOM    250  C   GLY    34      58.226  46.166  33.088  1.00 50.00
ATOM    251  O   GLY    34      57.938  46.047  31.894  1.00 50.00
ATOM    252  N   VAL    35      59.129  47.035  33.537  1.00 50.00
ATOM    253  CA  VAL    35      59.849  47.958  32.634  1.00 50.00
ATOM    254  C   VAL    35      61.359  47.750  32.762  1.00 50.00
ATOM    255  O   VAL    35      61.915  47.822  33.864  1.00 50.00
ATOM    256  CB  VAL    35      59.484  49.423  32.939  1.00 50.00
ATOM    257  CG1 VAL    35      60.216  50.422  32.029  1.00 50.00
ATOM    258  CG2 VAL    35      57.974  49.616  32.812  1.00 50.00
ATOM    259  N   VAL    36      61.998  47.596  31.614  1.00 50.00
ATOM    260  CA  VAL    36      63.473  47.598  31.527  1.00 50.00
ATOM    261  C   VAL    36      63.954  48.404  30.312  1.00 50.00
ATOM    262  O   VAL    36      63.277  48.491  29.274  1.00 50.00
ATOM    263  CB  VAL    36      64.031  46.158  31.578  1.00 50.00
ATOM    264  CG1 VAL    36      63.712  45.388  30.325  1.00 50.00
ATOM    265  CG2 VAL    36      65.550  46.066  31.705  1.00 50.00
ATOM    266  N   CYS    37      65.169  48.904  30.446  1.00 99.99
ATOM    267  CA  CYS    37      65.854  49.662  29.388  1.00 99.99
ATOM    268  C   CYS    37      67.078  48.890  28.892  1.00 99.99
ATOM    269  O   CYS    37      67.764  48.216  29.668  1.00 99.99
ATOM    270  CB  CYS    37      66.302  51.010  29.949  1.00 99.99
ATOM    271  SG  CYS    37      64.937  51.967  30.702  1.00 99.99
ATOM    272  N   ASP    38      67.332  49.006  27.600  1.00 99.99
ATOM    273  CA  ASP    38      68.494  48.364  26.957  1.00 99.99
ATOM    274  C   ASP    38      69.196  49.341  26.023  1.00 99.99
ATOM    275  O   ASP    38      68.589  49.798  25.059  1.00 99.99
ATOM    276  CB  ASP    38      68.061  47.114  26.186  1.00 99.99
ATOM    277  CG  ASP    38      67.542  46.030  27.137  1.00 99.99
ATOM    278  OD1 ASP    38      68.306  45.658  28.046  1.00 99.99
ATOM    279  OD2 ASP    38      66.399  45.576  26.944  1.00 99.99
ATOM    280  N   SER    39      70.389  49.769  26.436  1.00 99.99
ATOM    281  CA  SER    39      71.210  50.720  25.658  1.00 99.99
ATOM    282  C   SER    39      70.412  51.986  25.307  1.00 99.99
ATOM    283  O   SER    39      69.973  52.219  24.187  1.00 99.99
ATOM    284  CB  SER    39      71.756  50.051  24.387  1.00 99.99
ATOM    285  OG  SER    39      72.602  50.963  23.685  1.00 99.99
ATOM    286  N   SER    40      70.078  52.710  26.391  1.00 99.99
ATOM    287  CA  SER    40      69.446  54.010  26.365  1.00 99.99
ATOM    288  C   SER    40      68.017  54.012  25.738  1.00 99.99
ATOM    289  O   SER    40      67.864  54.689  24.872  1.00 99.99
ATOM    290  CB  SER    40      70.321  55.039  25.576  1.00 99.99
ATOM    291  OG  SER    40      69.739  56.353  25.514  1.00 99.99
ATOM    292  N   ASN    41      67.086  53.052  26.146  1.00 50.00
ATOM    293  CA  ASN    41      65.642  53.206  25.775  1.00 50.00
ATOM    294  C   ASN    41      64.885  51.970  26.252  1.00 50.00
ATOM    295  O   ASN    41      65.431  50.859  26.338  1.00 50.00
ATOM    296  CB  ASN    41      65.289  53.426  24.279  1.00 50.00
ATOM    297  CG  ASN    41      65.668  54.771  23.697  1.00 50.00
ATOM    298  OD1 ASN    41      66.501  54.848  22.736  1.00 50.00
ATOM    299  ND2 ASN    41      65.408  55.855  24.380  1.00 50.00
ATOM    300  N   ILE    42      63.663  52.203  26.675  1.00 50.00
ATOM    301  CA  ILE    42      62.762  51.129  27.101  1.00 50.00
ATOM    302  C   ILE    42      62.458  50.176  25.933  1.00 50.00
ATOM    303  O   ILE    42      61.999  50.572  24.848  1.00 50.00
ATOM    304  CB  ILE    42      61.506  51.769  27.671  1.00 50.00
ATOM    305  CG1 ILE    42      60.688  52.479  26.611  1.00 50.00
ATOM    306  CG2 ILE    42      61.789  52.695  28.866  1.00 50.00
ATOM    307  CD1 ILE    42      59.360  51.987  27.137  1.00 50.00
ATOM    308  N   THR    43      62.879  48.950  26.109  1.00 50.00
ATOM    309  CA  THR    43      62.784  47.959  25.015  1.00 50.00
ATOM    310  C   THR    43      62.051  46.685  25.444  1.00 50.00
ATOM    311  O   THR    43      61.800  45.794  24.627  1.00 50.00
ATOM    312  CB  THR    43      64.171  47.634  24.451  1.00 50.00
ATOM    313  OG1 THR    43      64.928  47.121  25.528  1.00 50.00
ATOM    314  CG2 THR    43      64.941  48.844  23.912  1.00 50.00
ATOM    315  N   GLU    44      61.721  46.598  26.727  1.00 50.00
ATOM    316  CA  GLU    44      60.967  45.462  27.271  1.00 50.00
ATOM    317  C   GLU    44      59.911  45.944  28.257  1.00 50.00
ATOM    318  O   GLU    44      60.239  46.573  29.276  1.00 50.00
ATOM    319  CB  GLU    44      61.966  44.486  27.891  1.00 50.00
ATOM    320  CG  GLU    44      61.447  43.218  28.592  1.00 50.00
ATOM    321  CD  GLU    44      60.546  43.424  29.810  1.00 50.00
ATOM    322  OE1 GLU    44      60.846  44.329  30.614  1.00 50.00
ATOM    323  OE2 GLU    44      59.593  42.627  29.928  1.00 50.00
ATOM    324  N   ILE    45      58.678  45.690  27.873  1.00 50.00
ATOM    325  CA  ILE    45      57.499  46.045  28.687  1.00 50.00
ATOM    326  C   ILE    45      56.606  44.817  28.856  1.00 50.00
ATOM    327  O   ILE    45      56.177  44.198  27.867  1.00 50.00
ATOM    328  CB  ILE    45      56.730  47.220  28.047  1.00 50.00
ATOM    329  CG1 ILE    45      57.626  48.441  27.770  1.00 50.00
ATOM    330  CG2 ILE    45      55.490  47.622  28.866  1.00 50.00
ATOM    331  CD1 ILE    45      58.299  49.044  29.012  1.00 50.00
ATOM    332  N   ARG    46      56.297  44.533  30.104  1.00 50.00
ATOM    333  CA  ARG    46      55.387  43.439  30.474  1.00 50.00
ATOM    334  C   ARG    46      54.249  43.986  31.338  1.00 50.00
ATOM    335  O   ARG    46      54.490  44.516  32.431  1.00 50.00
ATOM    336  CB  ARG    46      56.191  42.375  31.219  1.00 50.00
ATOM    337  CG  ARG    46      55.348  41.138  31.541  1.00 50.00
ATOM    338  CD  ARG    46      56.167  40.114  32.327  1.00 50.00
ATOM    339  NE  ARG    46      57.252  39.578  31.483  1.00 50.00
ATOM    340  CZ  ARG    46      57.144  38.574  30.611  1.00 50.00
ATOM    341  NH1 ARG    46      55.992  37.941  30.434  1.00 50.00
ATOM    342  NH2 ARG    46      58.201  38.179  29.912  1.00 50.00
ATOM    343  N   ILE    47      53.040  43.874  30.820  1.00 50.00
ATOM    344  CA  ILE    47      51.814  44.292  31.528  1.00 50.00
ATOM    345  C   ILE    47      50.939  43.037  31.780  1.00 50.00
ATOM    346  O   ILE    47      50.390  42.465  30.852  1.00 50.00
ATOM    347  CB  ILE    47      51.066  45.416  30.781  1.00 50.00
ATOM    348  CG1 ILE    47      50.467  44.953  29.459  1.00 50.00
ATOM    349  CG2 ILE    47      51.997  46.607  30.500  1.00 50.00
ATOM    350  CD1 ILE    47      49.273  45.818  29.061  1.00 50.00
ATOM    351  N   PRO    48      51.125  42.407  32.954  1.00 50.00
ATOM    352  CA  PRO    48      50.318  41.211  33.259  1.00 50.00
ATOM    353  C   PRO    48      49.417  41.397  34.485  1.00 50.00
ATOM    354  O   PRO    48      49.850  41.888  35.509  1.00 50.00
ATOM    355  CB  PRO    48      51.396  40.167  33.544  1.00 50.00
ATOM    356  CG  PRO    48      52.460  40.964  34.306  1.00 50.00
ATOM    357  CD  PRO    48      52.412  42.352  33.660  1.00 50.00
ATOM    358  N   GLY    49      48.190  40.858  34.389  1.00 50.00
ATOM    359  CA  GLY    49      47.283  40.786  35.557  1.00 50.00
ATOM    360  C   GLY    49      47.055  42.114  36.297  1.00 50.00
ATOM    361  O   GLY    49      47.077  42.159  37.520  1.00 50.00
ATOM    362  N   MET    50      46.763  43.161  35.524  1.00 50.00
ATOM    363  CA  MET    50      46.605  44.525  36.061  1.00 50.00
ATOM    364  C   MET    50      45.364  44.757  36.927  1.00 50.00
ATOM    365  O   MET    50      45.342  45.700  37.709  1.00 50.00
ATOM    366  CB  MET    50      46.672  45.561  34.935  1.00 50.00
ATOM    367  CG  MET    50      48.072  45.650  34.317  1.00 50.00
ATOM    368  SD  MET    50      49.360  46.235  35.481  1.00 50.00
ATOM    369  CE  MET    50      50.126  44.716  35.995  1.00 50.00
ATOM    370  N   LYS    51      44.311  43.956  36.704  1.00 50.00
ATOM    371  CA  LYS    51      43.032  44.102  37.434  1.00 50.00
ATOM    372  C   LYS    51      42.467  45.527  37.257  1.00 50.00
ATOM    373  O   LYS    51      42.329  46.325  38.192  1.00 50.00
ATOM    374  CB  LYS    51      43.240  43.740  38.918  1.00 50.00
ATOM    375  CG  LYS    51      41.969  43.835  39.770  1.00 50.00
ATOM    376  CD  LYS    51      40.929  42.813  39.312  1.00 50.00
ATOM    377  CE  LYS    51      39.636  42.925  40.119  1.00 50.00
ATOM    378  NZ  LYS    51      38.911  44.169  39.823  1.00 50.00
ATOM    379  N   VAL    52      42.214  45.868  36.009  1.00 99.99
ATOM    380  CA  VAL    52      41.711  47.204  35.658  1.00 99.99
ATOM    381  C   VAL    52      40.554  47.101  34.656  1.00 99.99
ATOM    382  O   VAL    52      40.395  46.084  33.983  1.00 99.99
ATOM    383  CB  VAL    52      42.893  48.056  35.166  1.00 99.99
ATOM    384  CG1 VAL    52      43.482  47.593  33.826  1.00 99.99
ATOM    385  CG2 VAL    52      42.490  49.524  35.155  1.00 99.99
ATOM    386  N   GLY    53      39.826  48.218  34.537  1.00 99.99
ATOM    387  CA  GLY    53      38.771  48.363  33.519  1.00 99.99
ATOM    388  C   GLY    53      39.224  49.259  32.354  1.00 99.99
ATOM    389  O   GLY    53      38.398  49.747  31.593  1.00 99.99
ATOM    390  N   GLY    54      40.555  49.455  32.254  1.00 99.99
ATOM    391  CA  GLY    54      41.173  50.193  31.141  1.00 99.99
ATOM    392  C   GLY    54      40.887  49.460  29.825  1.00 99.99
ATOM    393  O   GLY    54      40.834  48.228  29.775  1.00 99.99
ATOM    394  N   GLY    55      40.646  50.267  28.794  1.00 99.99
ATOM    395  CA  GLY    55      40.352  49.745  27.448  1.00 99.99
ATOM    396  C   GLY    55      41.531  50.014  26.512  1.00 99.99
ATOM    397  O   GLY    55      42.680  50.169  26.934  1.00 99.99
ATOM    398  N   LEU    56      41.203  50.110  25.234  1.00 99.99
ATOM    399  CA  LEU    56      42.207  50.391  24.196  1.00 99.99
ATOM    400  C   LEU    56      42.752  51.822  24.373  1.00 99.99
ATOM    401  O   LEU    56      42.018  52.773  24.584  1.00 99.99
ATOM    402  CB  LEU    56      41.568  50.163  22.817  1.00 99.99
ATOM    403  CG  LEU    56      42.502  50.398  21.618  1.00 99.99
ATOM    404  CD1 LEU    56      41.911  49.778  20.359  1.00 99.99
ATOM    405  CD2 LEU    56      42.581  51.882  21.272  1.00 99.99
ATOM    406  N   SER    57      44.064  51.915  24.147  1.00 99.99
ATOM    407  CA  SER    57      44.779  53.201  24.075  1.00 99.99
ATOM    408  C   SER    57      45.609  53.275  22.772  1.00 99.99
ATOM    409  O   SER    57      45.288  52.705  21.753  1.00 99.99
ATOM    410  CB  SER    57      45.596  53.369  25.359  1.00 99.99
ATOM    411  OG  SER    57      46.548  52.310  25.494  1.00 99.99
ATOM    412  N   ASP    58      46.751  53.962  22.825  1.00 50.00
ATOM    413  CA  ASP    58      47.571  54.202  21.623  1.00 50.00
ATOM    414  C   ASP    58      48.964  54.742  21.971  1.00 50.00
ATOM    415  O   ASP    58      49.854  54.774  21.129  1.00 50.00
ATOM    416  CB  ASP    58      46.845  55.192  20.702  1.00 50.00
ATOM    417  CG  ASP    58      47.579  55.420  19.380  1.00 50.00
ATOM    418  OD1 ASP    58      47.914  54.412  18.721  1.00 50.00
ATOM    419  OD2 ASP    58      47.878  56.605  19.129  1.00 50.00
ATOM    420  N   THR    59      49.122  55.176  23.217  1.00 50.00
ATOM    421  CA  THR    59      50.403  55.698  23.725  1.00 50.00
ATOM    422  C   THR    59      51.523  54.647  23.731  1.00 50.00
ATOM    423  O   THR    59      52.694  54.996  23.814  1.00 50.00
ATOM    424  CB  THR    59      50.226  56.344  25.107  1.00 99.99
ATOM    425  OG1 THR    59      49.511  55.469  25.974  1.00 99.99
ATOM    426  CG2 THR    59      49.401  57.626  25.009  1.00 99.99
ATOM    427  N   LEU    60      51.153  53.374  23.530  1.00 50.00
ATOM    428  CA  LEU    60      52.126  52.286  23.339  1.00 50.00
ATOM    429  C   LEU    60      53.060  52.508  22.152  1.00 50.00
ATOM    430  O   LEU    60      54.232  52.166  22.207  1.00 50.00
ATOM    431  CB  LEU    60      51.414  50.966  23.091  1.00 50.00
ATOM    432  CG  LEU    60      51.118  50.214  24.374  1.00 50.00
ATOM    433  CD1 LEU    60      50.286  49.015  23.945  1.00 50.00
ATOM    434  CD2 LEU    60      52.419  49.805  25.072  1.00 50.00
ATOM    435  N   ALA    61      52.521  53.228  21.163  1.00 50.00
ATOM    436  CA  ALA    61      53.263  53.585  19.946  1.00 50.00
ATOM    437  C   ALA    61      54.448  54.520  20.231  1.00 50.00
ATOM    438  O   ALA    61      55.362  54.638  19.427  1.00 50.00
ATOM    439  CB  ALA    61      52.312  54.264  18.963  1.00 50.00
ATOM    440  N   ASP    62      54.416  55.176  21.401  1.00 50.00
ATOM    441  CA  ASP    62      55.468  56.124  21.792  1.00 50.00
ATOM    442  C   ASP    62      56.607  55.461  22.611  1.00 50.00
ATOM    443  O   ASP    62      57.316  56.055  23.390  1.00 50.00
ATOM    444  CB  ASP    62      54.813  57.281  22.556  1.00 50.00
ATOM    445  CG  ASP    62      55.713  58.517  22.707  1.00 50.00
ATOM    446  OD1 ASP    62      56.954  58.407  22.699  1.00 50.00
ATOM    447  OD2 ASP    62      55.118  59.606  22.849  1.00 50.00
ATOM    448  N   PHE    63      56.722  54.140  22.437  1.00 50.00
ATOM    449  CA  PHE    63      57.880  53.414  22.976  1.00 50.00
ATOM    450  C   PHE    63      58.508  52.671  21.803  1.00 50.00
ATOM    451  O   PHE    63      58.496  51.448  21.713  1.00 50.00
ATOM    452  CB  PHE    63      57.412  52.468  24.076  1.00 99.99
ATOM    453  CG  PHE    63      56.759  53.304  25.166  1.00 99.99
ATOM    454  CD1 PHE    63      57.539  53.924  26.083  1.00 99.99
ATOM    455  CD2 PHE    63      55.366  53.286  25.262  1.00 99.99
ATOM    456  CE1 PHE    63      57.070  54.383  27.298  1.00 99.99
ATOM    457  CE2 PHE    63      54.860  53.861  26.380  1.00 99.99
ATOM    458  CZ  PHE    63      55.706  54.279  27.349  1.00 99.99
ATOM    459  N   SER    64      59.110  53.465  20.931  1.00 50.00
ATOM    460  CA  SER    64      59.594  52.989  19.619  1.00 50.00
ATOM    461  C   SER    64      60.707  51.932  19.659  1.00 50.00
ATOM    462  O   SER    64      60.934  51.249  18.662  1.00 50.00
ATOM    463  CB  SER    64      60.054  54.165  18.757  1.00 50.00
ATOM    464  OG  SER    64      61.099  54.877  19.426  1.00 50.00
ATOM    465  N   SER    65      61.360  51.797  20.811  1.00 50.00
ATOM    466  CA  SER    65      62.499  50.869  20.950  1.00 50.00
ATOM    467  C   SER    65      62.110  49.507  21.529  1.00 50.00
ATOM    468  O   SER    65      62.966  48.640  21.713  1.00 50.00
ATOM    469  CB  SER    65      63.594  51.493  21.812  1.00 50.00
ATOM    470  OG  SER    65      64.070  52.700  21.212  1.00 50.00
ATOM    471  N   ILE    66      60.820  49.279  21.742  1.00 50.00
ATOM    472  CA  ILE    66      60.318  47.980  22.230  1.00 50.00
ATOM    473  C   ILE    66      60.776  46.836  21.317  1.00 50.00
ATOM    474  O   ILE    66      60.575  46.859  20.088  1.00 50.00
ATOM    475  CB  ILE    66      58.787  47.978  22.360  1.00 50.00
ATOM    476  CG1 ILE    66      58.093  48.241  21.010  1.00 50.00
ATOM    477  CG2 ILE    66      58.400  48.997  23.437  1.00 50.00
ATOM    478  CD1 ILE    66      56.577  48.023  21.007  1.00 50.00
ATOM    479  N   GLN    67      61.388  45.861  21.934  1.00 50.00
ATOM    480  CA  GLN    67      61.786  44.607  21.270  1.00 50.00
ATOM    481  C   GLN    67      60.886  43.463  21.762  1.00 50.00
ATOM    482  O   GLN    67      60.616  42.487  21.058  1.00 50.00
ATOM    483  CB  GLN    67      63.255  44.359  21.601  1.00 99.99
ATOM    484  CG  GLN    67      63.737  43.092  20.913  1.00 99.99
ATOM    485  CD  GLN    67      65.188  42.749  21.201  1.00 99.99
ATOM    486  OE1 GLN    67      65.576  42.464  22.337  1.00 99.99
ATOM    487  NE2 GLN    67      66.000  42.725  20.177  1.00 99.99
ATOM    488  N   VAL    68      60.455  43.581  23.002  1.00 50.00
ATOM    489  CA  VAL    68      59.540  42.626  23.644  1.00 50.00
ATOM    490  C   VAL    68      58.413  43.384  24.345  1.00 50.00
ATOM    491  O   VAL    68      58.644  44.290  25.163  1.00 50.00
ATOM    492  CB  VAL    68      60.327  41.667  24.557  1.00 50.00
ATOM    493  CG1 VAL    68      61.285  42.439  25.441  1.00 50.00
ATOM    494  CG2 VAL    68      59.447  40.756  25.420  1.00 50.00
ATOM    495  N   MET    69      57.218  42.924  24.043  1.00 50.00
ATOM    496  CA  MET    69      55.974  43.507  24.564  1.00 50.00
ATOM    497  C   MET    69      54.988  42.392  24.944  1.00 50.00
ATOM    498  O   MET    69      54.501  41.675  24.054  1.00 50.00
ATOM    499  CB  MET    69      55.400  44.415  23.473  1.00 50.00
ATOM    500  CG  MET    69      54.237  45.251  23.994  1.00 50.00
ATOM    501  SD  MET    69      54.830  46.363  25.318  1.00 50.00
ATOM    502  CE  MET    69      55.434  47.762  24.430  1.00 50.00
ATOM    503  N   ASP    70      54.772  42.224  26.231  1.00 50.00
ATOM    504  CA  ASP    70      53.851  41.170  26.763  1.00 50.00
ATOM    505  C   ASP    70      52.692  41.745  27.558  1.00 50.00
ATOM    506  O   ASP    70      52.853  42.549  28.427  1.00 50.00
ATOM    507  CB  ASP    70      54.627  40.204  27.663  1.00 50.00
ATOM    508  CG  ASP    70      53.710  39.074  28.140  1.00 50.00
ATOM    509  OD1 ASP    70      53.184  38.362  27.261  1.00 50.00
ATOM    510  OD2 ASP    70      53.430  39.034  29.357  1.00 50.00
ATOM    511  N   PHE    71      51.458  41.534  26.951  1.00 50.00
ATOM    512  CA  PHE    71      50.231  42.058  27.503  1.00 50.00
ATOM    513  C   PHE    71      49.282  40.880  27.641  1.00 50.00
ATOM    514  O   PHE    71      48.887  40.272  26.637  1.00 50.00
ATOM    515  CB  PHE    71      49.531  43.085  26.579  1.00 50.00
ATOM    516  CG  PHE    71      50.323  44.321  26.186  1.00 50.00
ATOM    517  CD1 PHE    71      51.710  44.345  26.435  1.00 50.00
ATOM    518  CD2 PHE    71      49.724  45.547  25.971  1.00 50.00
ATOM    519  CE1 PHE    71      52.391  45.466  26.633  1.00 50.00
ATOM    520  CE2 PHE    71      50.452  46.714  26.084  1.00 50.00
ATOM    521  CZ  PHE    71      51.805  46.702  26.415  1.00 50.00
ATOM    522  N   SER    72      49.055  40.513  28.876  1.00 50.00
ATOM    523  CA  SER    72      48.378  39.236  29.142  1.00 50.00
ATOM    524  C   SER    72      47.759  39.146  30.522  1.00 50.00
ATOM    525  O   SER    72      48.245  39.772  31.485  1.00 50.00
ATOM    526  CB  SER    72      49.370  38.083  28.944  1.00 50.00
ATOM    527  OG  SER    72      48.694  36.832  29.067  1.00 50.00
ATOM    528  N   SER    73      46.658  38.424  30.566  1.00 99.99
ATOM    529  CA  SER    73      45.913  38.105  31.806  1.00 99.99
ATOM    530  C   SER    73      45.442  39.380  32.514  1.00 99.99
ATOM    531  O   SER    73      45.346  39.448  33.741  1.00 99.99
ATOM    532  CB  SER    73      46.789  37.256  32.741  1.00 99.99
ATOM    533  OG  SER    73      47.185  36.052  32.080  1.00 99.99
ATOM    534  N   ASN    74      45.212  40.422  31.729  1.00 99.99
ATOM    535  CA  ASN    74      44.791  41.720  32.266  1.00 99.99
ATOM    536  C   ASN    74      43.679  42.327  31.415  1.00 99.99
ATOM    537  O   ASN    74      43.876  43.436  30.955  1.00 99.99
ATOM    538  CB  ASN    74      46.007  42.663  32.299  1.00 99.99
ATOM    539  CG  ASN    74      46.622  42.935  30.921  1.00 99.99
ATOM    540  OD1 ASN    74      46.119  42.716  29.820  1.00 99.99
ATOM    541  ND2 ASN    74      47.848  43.327  30.956  1.00 99.99
ATOM    542  N   HIS    75      42.459  41.785  31.530  1.00 99.99
ATOM    543  CA  HIS    75      41.297  42.254  30.733  1.00 99.99
ATOM    544  C   HIS    75      41.134  43.782  30.658  1.00 99.99
ATOM    545  O   HIS    75      41.601  44.549  31.500  1.00 99.99
ATOM    546  CB  HIS    75      39.985  41.585  31.132  1.00 99.99
ATOM    547  CG  HIS    75      39.709  41.839  32.602  1.00 99.99
ATOM    548  ND1 HIS    75      39.075  42.887  33.116  1.00 99.99
ATOM    549  CD2 HIS    75      40.007  40.990  33.578  1.00 99.99
ATOM    550  CE1 HIS    75      38.959  42.671  34.421  1.00 99.99
ATOM    551  NE2 HIS    75      39.535  41.504  34.704  1.00 99.99
ATOM    552  N   ILE    76      40.540  44.189  29.528  1.00 50.00
ATOM    553  CA  ILE    76      41.160  45.028  28.484  1.00 50.00
ATOM    554  C   ILE    76      40.523  44.620  27.137  1.00 50.00
ATOM    555  O   ILE    76      40.503  43.433  26.780  1.00 50.00
ATOM    556  CB  ILE    76      42.691  44.837  28.495  1.00 99.99
ATOM    557  CG1 ILE    76      43.455  45.737  27.514  1.00 99.99
ATOM    558  CG2 ILE    76      43.053  43.341  28.395  1.00 99.99
ATOM    559  CD1 ILE    76      43.319  47.244  27.618  1.00 99.99
ATOM    560  N   SER    77      39.891  45.574  26.495  1.00 50.00
ATOM    561  CA  SER    77      39.030  45.299  25.321  1.00 50.00
ATOM    562  C   SER    77      39.557  45.998  24.060  1.00 50.00
ATOM    563  O   SER    77      40.657  46.558  24.056  1.00 50.00
ATOM    564  CB  SER    77      37.607  45.739  25.705  1.00 50.00
ATOM    565  OG  SER    77      36.654  45.430  24.680  1.00 50.00
ATOM    566  N   GLY    78      38.689  46.064  23.046  1.00 50.00
ATOM    567  CA  GLY    78      38.960  46.715  21.760  1.00 50.00
ATOM    568  C   GLY    78      39.952  45.898  20.934  1.00 50.00
ATOM    569  O   GLY    78      40.375  44.797  21.304  1.00 50.00
ATOM    570  N   THR    79      40.226  46.438  19.770  1.00 50.00
ATOM    571  CA  THR    79      41.091  45.800  18.758  1.00 50.00
ATOM    572  C   THR    79      42.574  46.054  19.043  1.00 50.00
ATOM    573  O   THR    79      42.941  46.865  19.897  1.00 50.00
ATOM    574  CB  THR    79      40.753  46.339  17.363  1.00 50.00
ATOM    575  OG1 THR    79      41.016  47.746  17.323  1.00 50.00
ATOM    576  CG2 THR    79      39.297  46.052  16.979  1.00 50.00
ATOM    577  N   ILE    80      43.400  45.305  18.328  1.00 50.00
ATOM    578  CA  ILE    80      44.855  45.536  18.244  1.00 50.00
ATOM    579  C   ILE    80      45.072  46.737  17.306  1.00 50.00
ATOM    580  O   ILE    80      44.972  46.576  16.077  1.00 50.00
ATOM    581  CB  ILE    80      45.588  44.278  17.749  1.00 50.00
ATOM    582  CG1 ILE    80      45.250  43.081  18.652  1.00 50.00
ATOM    583  CG2 ILE    80      47.105  44.538  17.693  1.00 50.00
ATOM    584  CD1 ILE    80      45.762  41.745  18.110  1.00 50.00
ATOM    585  N   PRO    81      45.299  47.922  17.876  1.00 50.00
ATOM    586  CA  PRO    81      45.406  49.179  17.127  1.00 50.00
ATOM    587  C   PRO    81      46.617  49.237  16.195  1.00 50.00
ATOM    588  O   PRO    81      47.727  48.680  16.567  1.00 50.00
ATOM    589  CB  PRO    81      45.462  50.258  18.211  1.00 50.00
ATOM    590  CG  PRO    81      46.197  49.563  19.359  1.00 50.00
ATOM    591  CD  PRO    81      45.659  48.135  19.301  1.00 50.00
ATOM    592  N   GLN    82      46.496  49.813  15.103  1.00 99.99
ATOM    593  CA  GLN    82      47.541  50.096  14.074  1.00 99.99
ATOM    594  C   GLN    82      48.420  51.255  14.561  1.00 99.99
ATOM    595  O   GLN    82      47.969  52.400  14.699  1.00 99.99
ATOM    596  CB  GLN    82      46.965  50.382  12.691  1.00 99.99
ATOM    597  CG  GLN    82      46.125  51.670  12.547  1.00 99.99
ATOM    598  CD  GLN    82      44.809  51.680  13.344  1.00 99.99
ATOM    599  OE1 GLN    82      44.312  50.724  13.899  1.00 99.99
ATOM    600  NE2 GLN    82      44.126  52.798  13.284  1.00 99.99
ATOM    601  N   ALA    83      49.653  50.928  14.854  1.00 99.99
ATOM    602  CA  ALA    83      50.628  51.920  15.349  1.00 99.99
ATOM    603  C   ALA    83      52.038  51.395  15.141  1.00 99.99
ATOM    604  O   ALA    83      52.239  50.178  15.146  1.00 99.99
ATOM    605  CB  ALA    83      50.381  52.176  16.838  1.00 99.99
ATOM    606  N   LEU    84      52.957  52.334  14.933  1.00 99.99
ATOM    607  CA  LEU    84      54.369  52.059  14.638  1.00 99.99
ATOM    608  C   LEU    84      55.034  51.231  15.747  1.00 99.99
ATOM    609  O   LEU    84      55.147  51.718  16.911  1.00 99.99
ATOM    610  CB  LEU    84      55.138  53.357  14.356  1.00 99.99
ATOM    611  CG  LEU    84      56.628  53.172  14.000  1.00 99.99
ATOM    612  CD1 LEU    84      57.168  54.472  13.418  1.00 99.99
ATOM    613  CD2 LEU    84      57.523  52.895  15.212  1.00 99.99
ATOM    614  N   PRO    85      55.546  50.106  15.387  1.00 99.99
ATOM    615  CA  PRO    85      56.398  49.275  16.263  1.00 99.99
ATOM    616  C   PRO    85      57.830  49.826  16.441  1.00 99.99
ATOM    617  O   PRO    85      58.029  50.419  17.480  1.00 99.99
ATOM    618  CB  PRO    85      56.229  47.858  15.794  1.00 99.99
ATOM    619  CG  PRO    85      54.805  47.971  15.250  1.00 99.99
ATOM    620  CD  PRO    85      54.885  49.219  14.401  1.00 99.99
ATOM    621  N   SER    86      58.850  49.648  15.603  1.00 50.00
ATOM    622  CA  SER    86      59.083  48.797  14.406  1.00 50.00
ATOM    623  C   SER    86      60.228  47.790  14.661  1.00 50.00
ATOM    624  O   SER    86      60.716  47.075  13.778  1.00 50.00
ATOM    625  CB  SER    86      59.432  49.739  13.240  1.00 50.00
ATOM    626  OG  SER    86      60.097  49.094  12.149  1.00 50.00
ATOM    627  N   SER    87      60.597  47.645  15.923  1.00 50.00
ATOM    628  CA  SER    87      61.744  46.795  16.304  1.00 50.00
ATOM    629  C   SER    87      61.356  45.599  17.177  1.00 50.00
ATOM    630  O   SER    87      62.206  44.898  17.723  1.00 50.00
ATOM    631  CB  SER    87      62.792  47.639  17.030  1.00 99.99
ATOM    632  OG  SER    87      62.235  48.186  18.228  1.00 99.99
ATOM    633  N   ILE    88      60.054  45.359  17.266  1.00 50.00
ATOM    634  CA  ILE    88      59.510  44.243  18.053  1.00 50.00
ATOM    635  C   ILE    88      60.026  42.899  17.524  1.00 50.00
ATOM    636  O   ILE    88      60.028  42.648  16.305  1.00 50.00
ATOM    637  CB  ILE    88      57.974  44.280  18.048  1.00 50.00
ATOM    638  CG1 ILE    88      57.382  44.135  16.642  1.00 50.00
ATOM    639  CG2 ILE    88      57.483  45.583  18.683  1.00 50.00
ATOM    640  CD1 ILE    88      55.877  43.874  16.745  1.00 50.00
ATOM    641  N   ARG    89      60.424  42.057  18.438  1.00 50.00
ATOM    642  CA  ARG    89      60.836  40.667  18.150  1.00 50.00
ATOM    643  C   ARG    89      59.825  39.682  18.728  1.00 50.00
ATOM    644  O   ARG    89      59.451  38.699  18.093  1.00 50.00
ATOM    645  CB  ARG    89      62.178  40.343  18.789  1.00 50.00
ATOM    646  CG  ARG    89      63.284  41.142  18.131  1.00 50.00
ATOM    647  CD  ARG    89      64.638  40.746  18.691  1.00 50.00
ATOM    648  NE  ARG    89      65.008  39.352  18.518  1.00 50.00
ATOM    649  CZ  ARG    89      65.672  38.903  17.457  1.00 50.00
ATOM    650  NH1 ARG    89      66.062  39.731  16.492  1.00 50.00
ATOM    651  NH2 ARG    89      65.932  37.619  17.366  1.00 50.00
ATOM    652  N   ASN    90      59.370  39.976  19.940  1.00 50.00
ATOM    653  CA  ASN    90      58.392  39.131  20.634  1.00 50.00
ATOM    654  C   ASN    90      57.190  39.961  21.067  1.00 50.00
ATOM    655  O   ASN    90      57.317  40.925  21.832  1.00 50.00
ATOM    656  CB  ASN    90      59.058  38.446  21.835  1.00 50.00
ATOM    657  CG  ASN    90      60.200  37.543  21.394  1.00 50.00
ATOM    658  OD1 ASN    90      61.386  37.771  21.682  1.00 50.00
ATOM    659  ND2 ASN    90      59.899  36.533  20.644  1.00 50.00
ATOM    660  N   LEU    91      56.043  39.549  20.553  1.00 50.00
ATOM    661  CA  LEU    91      54.783  40.268  20.782  1.00 50.00
ATOM    662  C   LEU    91      53.715  39.310  21.316  1.00 50.00
ATOM    663  O   LEU    91      53.350  38.333  20.644  1.00 50.00
ATOM    664  CB  LEU    91      54.290  40.875  19.464  1.00 50.00
ATOM    665  CG  LEU    91      53.464  42.169  19.596  1.00 50.00
ATOM    666  CD1 LEU    91      52.528  42.285  18.394  1.00 50.00
ATOM    667  CD2 LEU    91      52.672  42.345  20.900  1.00 50.00
ATOM    668  N   SER    92      53.285  39.547  22.542  1.00 50.00
ATOM    669  CA  SER    92      52.175  38.773  23.135  1.00 50.00
ATOM    670  C   SER    92      51.027  39.656  23.617  1.00 50.00
ATOM    671  O   SER    92      51.250  40.623  24.360  1.00 50.00
ATOM    672  CB  SER    92      52.669  37.917  24.301  1.00 50.00
ATOM    673  OG  SER    92      53.704  37.033  23.861  1.00 50.00
ATOM    674  N   LEU    93      49.848  39.369  23.095  1.00 50.00
ATOM    675  CA  LEU    93      48.566  39.943  23.555  1.00 50.00
ATOM    676  C   LEU    93      47.607  38.775  23.777  1.00 50.00
ATOM    677  O   LEU    93      47.060  38.226  22.821  1.00 50.00
ATOM    678  CB  LEU    93      47.986  40.923  22.526  1.00 50.00
ATOM    679  CG  LEU    93      48.924  42.086  22.192  1.00 50.00
ATOM    680  CD1 LEU    93      48.343  42.960  21.088  1.00 50.00
ATOM    681  CD2 LEU    93      49.080  42.999  23.390  1.00 50.00
ATOM    682  N   SER    94      47.565  38.311  25.014  1.00 50.00
ATOM    683  CA  SER    94      46.990  36.991  25.335  1.00 50.00
ATOM    684  C   SER    94      46.209  37.011  26.645  1.00 50.00
ATOM    685  O   SER    94      46.448  37.870  27.495  1.00 50.00
ATOM    686  CB  SER    94      48.139  35.984  25.430  1.00 50.00
ATOM    687  OG  SER    94      47.644  34.676  25.720  1.00 50.00
ATOM    688  N   SER    95      45.181  36.178  26.722  1.00 50.00
ATOM    689  CA  SER    95      44.348  36.035  27.941  1.00 50.00
ATOM    690  C   SER    95      43.683  37.366  28.332  1.00 50.00
ATOM    691  O   SER    95      43.719  37.829  29.471  1.00 50.00
ATOM    692  CB  SER    95      45.167  35.484  29.117  1.00 50.00
ATOM    693  OG  SER    95      45.645  34.172  28.825  1.00 50.00
ATOM    694  N   ASN    96      43.219  38.044  27.292  1.00 50.00
ATOM    695  CA  ASN    96      42.533  39.337  27.414  1.00 50.00
ATOM    696  C   ASN    96      41.177  39.295  26.700  1.00 50.00
ATOM    697  O   ASN    96      40.823  38.274  26.106  1.00 50.00
ATOM    698  CB  ASN    96      43.456  40.394  26.810  1.00 99.99
ATOM    699  CG  ASN    96      44.731  40.620  27.630  1.00 99.99
ATOM    700  OD1 ASN    96      44.862  40.291  28.801  1.00 99.99
ATOM    701  ND2 ASN    96      45.690  41.242  26.987  1.00 99.99
ATOM    702  N   ARG    97      40.516  40.438  26.639  1.00 50.00
ATOM    703  CA  ARG    97      39.231  40.563  25.907  1.00 50.00
ATOM    704  C   ARG    97      39.401  41.344  24.599  1.00 50.00
ATOM    705  O   ARG    97      38.399  41.905  24.071  1.00 50.00
ATOM    706  CB  ARG    97      38.200  41.241  26.799  1.00 50.00
ATOM    707  CG  ARG    97      37.824  40.404  28.020  1.00 50.00
ATOM    708  CD  ARG    97      36.784  41.146  28.862  1.00 50.00
ATOM    709  NE  ARG    97      35.515  41.287  28.118  1.00 50.00
ATOM    710  CZ  ARG    97      34.543  40.375  28.042  1.00 50.00
ATOM    711  NH1 ARG    97      34.646  39.211  28.671  1.00 50.00
ATOM    712  NH2 ARG    97      33.444  40.627  27.342  1.00 50.00
ATOM    713  N   PHE    98      40.570  41.361  24.050  1.00 50.00
ATOM    714  CA  PHE    98      40.884  42.042  22.767  1.00 50.00
ATOM    715  C   PHE    98      40.082  41.351  21.688  1.00 50.00
ATOM    716  O   PHE    98      39.952  40.119  21.699  1.00 50.00
ATOM    717  CB  PHE    98      42.358  41.974  22.368  1.00 50.00
ATOM    718  CG  PHE    98      43.258  42.797  23.273  1.00 50.00
ATOM    719  CD1 PHE    98      42.951  42.903  24.609  1.00 50.00
ATOM    720  CD2 PHE    98      44.429  43.429  22.850  1.00 50.00
ATOM    721  CE1 PHE    98      43.806  43.582  25.341  1.00 50.00
ATOM    722  CE2 PHE    98      45.277  44.141  23.695  1.00 50.00
ATOM    723  CZ  PHE    98      44.973  44.233  25.021  1.00 50.00
ATOM    724  N   THR    99      39.530  42.164  20.827  1.00 50.00
ATOM    725  CA  THR    99      38.600  41.677  19.798  1.00 50.00
ATOM    726  C   THR    99      39.100  42.094  18.410  1.00 50.00
ATOM    727  O   THR    99      40.219  42.580  18.242  1.00 50.00
ATOM    728  CB  THR    99      37.188  42.212  20.090  1.00 50.00
ATOM    729  OG1 THR    99      37.166  43.632  19.941  1.00 50.00
ATOM    730  CG2 THR    99      36.683  41.855  21.490  1.00 50.00
ATOM    731  N   GLY   100      38.176  42.009  17.442  1.00 50.00
ATOM    732  CA  GLY   100      38.468  42.293  16.028  1.00 50.00
ATOM    733  C   GLY   100      39.432  41.250  15.454  1.00 50.00
ATOM    734  O   GLY   100      39.645  40.186  16.035  1.00 50.00
ATOM    735  N   ASN   101      39.965  41.564  14.290  1.00 50.00
ATOM    736  CA  ASN   101      40.838  40.643  13.543  1.00 50.00
ATOM    737  C   ASN   101      42.311  40.866  13.898  1.00 50.00
ATOM    738  O   ASN   101      42.723  41.991  14.210  1.00 50.00
ATOM    739  CB  ASN   101      40.598  40.874  12.046  1.00 50.00
ATOM    740  CG  ASN   101      41.426  39.928  11.176  1.00 50.00
ATOM    741  OD1 ASN   101      41.357  38.719  11.291  1.00 50.00
ATOM    742  ND2 ASN   101      42.252  40.505  10.328  1.00 50.00
ATOM    743  N   ILE   102      43.088  39.804  13.757  1.00 50.00
ATOM    744  CA  ILE   102      44.560  39.890  13.781  1.00 50.00
ATOM    745  C   ILE   102      44.998  40.749  12.584  1.00 50.00
ATOM    746  O   ILE   102      44.839  40.335  11.432  1.00 50.00
ATOM    747  CB  ILE   102      45.223  38.512  13.731  1.00 50.00
ATOM    748  CG1 ILE   102      44.728  37.720  14.942  1.00 50.00
ATOM    749  CG2 ILE   102      46.761  38.631  13.683  1.00 50.00
ATOM    750  CD1 ILE   102      45.137  36.263  14.874  1.00 50.00
ATOM    751  N   PRO   103      45.558  41.923  12.872  1.00 50.00
ATOM    752  CA  PRO   103      45.878  42.925  11.843  1.00 50.00
ATOM    753  C   PRO   103      46.877  42.409  10.804  1.00 50.00
ATOM    754  O   PRO   103      47.902  41.806  11.119  1.00 50.00
ATOM    755  CB  PRO   103      46.405  44.124  12.632  1.00 50.00
ATOM    756  CG  PRO   103      46.999  43.502  13.895  1.00 50.00
ATOM    757  CD  PRO   103      46.048  42.349  14.200  1.00 50.00
ATOM    758  N   PHE   104      46.566  42.740   9.554  1.00 50.00
ATOM    759  CA  PHE   104      47.416  42.429   8.384  1.00 50.00
ATOM    760  C   PHE   104      48.722  43.217   8.382  1.00 50.00
ATOM    761  O   PHE   104      49.741  42.803   7.840  1.00 50.00
ATOM    762  CB  PHE   104      46.677  42.757   7.086  1.00 99.99
ATOM    763  CG  PHE   104      45.496  41.816   6.871  1.00 99.99
ATOM    764  CD1 PHE   104      45.708  40.596   6.248  1.00 99.99
ATOM    765  CD2 PHE   104      44.222  42.177   7.292  1.00 99.99
ATOM    766  CE1 PHE   104      44.642  39.727   6.054  1.00 99.99
ATOM    767  CE2 PHE   104      43.160  41.302   7.102  1.00 99.99
ATOM    768  CZ  PHE   104      43.372  40.073   6.489  1.00 99.99
ATOM    769  N   THR   105      48.657  44.370   9.052  1.00 50.00
ATOM    770  CA  THR   105      49.737  45.308   9.146  1.00 50.00
ATOM    771  C   THR   105      51.052  44.641   9.724  1.00 50.00
ATOM    772  O   THR   105      51.994  44.674   9.173  1.00 50.00
ATOM    773  CB  THR   105      49.249  46.539   9.902  1.00 50.00
ATOM    774  OG1 THR   105      48.923  46.202  11.253  1.00 50.00
ATOM    775  CG2 THR   105      48.189  47.363   9.162  1.00 50.00
ATOM    776  N   LEU   106      50.834  43.653  10.701  1.00 50.00
ATOM    777  CA  LEU   106      52.028  42.970  11.257  1.00 50.00
ATOM    778  C   LEU   106      53.200  42.543  10.363  1.00 50.00
ATOM    779  O   LEU   106      54.361  42.694  10.753  1.00 50.00
ATOM    780  CB  LEU   106      51.494  41.731  11.991  1.00 50.00
ATOM    781  CG  LEU   106      51.272  41.940  13.494  1.00 50.00
ATOM    782  CD1 LEU   106      51.096  43.392  13.967  1.00 50.00
ATOM    783  CD2 LEU   106      50.022  41.148  13.869  1.00 50.00
ATOM    784  N   SER   107      52.873  42.231   9.121  1.00 50.00
ATOM    785  CA  SER   107      53.852  41.888   8.058  1.00 50.00
ATOM    786  C   SER   107      54.973  42.916   7.844  1.00 50.00
ATOM    787  O   SER   107      56.056  42.534   7.397  1.00 50.00
ATOM    788  CB  SER   107      53.109  41.707   6.741  1.00 50.00
ATOM    789  OG  SER   107      52.096  40.721   6.937  1.00 50.00
ATOM    790  N   PHE   108      54.727  44.194   8.137  1.00 50.00
ATOM    791  CA  PHE   108      55.736  45.258   7.935  1.00 50.00
ATOM    792  C   PHE   108      56.815  45.311   9.035  1.00 50.00
ATOM    793  O   PHE   108      57.804  46.036   8.917  1.00 50.00
ATOM    794  CB  PHE   108      55.100  46.629   7.716  1.00 50.00
ATOM    795  CG  PHE   108      54.299  47.173   8.924  1.00 50.00
ATOM    796  CD1 PHE   108      55.004  47.807  10.001  1.00 50.00
ATOM    797  CD2 PHE   108      53.036  47.010   9.007  1.00 50.00
ATOM    798  CE1 PHE   108      54.278  48.179  11.123  1.00 50.00
ATOM    799  CE2 PHE   108      52.315  47.337  10.207  1.00 50.00
ATOM    800  CZ  PHE   108      52.961  47.935  11.256  1.00 50.00
ATOM    801  N   LEU   109      56.556  44.613  10.132  1.00 50.00
ATOM    802  CA  LEU   109      57.519  44.495  11.236  1.00 50.00
ATOM    803  C   LEU   109      58.453  43.329  11.016  1.00 50.00
ATOM    804  O   LEU   109      58.303  42.250  11.597  1.00 50.00
ATOM    805  CB  LEU   109      56.772  44.319  12.546  1.00 50.00
ATOM    806  CG  LEU   109      55.880  45.514  12.737  1.00 50.00
ATOM    807  CD1 LEU   109      54.896  45.124  13.833  1.00 50.00
ATOM    808  CD2 LEU   109      56.762  46.774  12.775  1.00 50.00
ATOM    809  N   SER   110      59.496  43.652  10.280  1.00 50.00
ATOM    810  CA  SER   110      60.452  42.638   9.802  1.00 50.00
ATOM    811  C   SER   110      61.218  41.907  10.909  1.00 50.00
ATOM    812  O   SER   110      61.701  40.805  10.687  1.00 50.00
ATOM    813  CB  SER   110      61.443  43.251   8.816  1.00 50.00
ATOM    814  OG  SER   110      60.726  43.753   7.685  1.00 50.00
ATOM    815  N   ASP   111      61.347  42.544  12.081  1.00 50.00
ATOM    816  CA  ASP   111      62.094  41.951  13.202  1.00 50.00
ATOM    817  C   ASP   111      61.336  40.817  13.927  1.00 50.00
ATOM    818  O   ASP   111      61.916  39.985  14.596  1.00 50.00
ATOM    819  CB  ASP   111      62.521  43.038  14.199  1.00 50.00
ATOM    820  CG  ASP   111      63.637  42.570  15.146  1.00 50.00
ATOM    821  OD1 ASP   111      63.804  41.355  15.337  1.00 50.00
ATOM    822  OD2 ASP   111      64.393  43.440  15.622  1.00 50.00
ATOM    823  N   LEU   112      60.011  40.767  13.744  1.00 50.00
ATOM    824  CA  LEU   112      59.193  39.773  14.456  1.00 50.00
ATOM    825  C   LEU   112      59.749  38.350  14.423  1.00 50.00
ATOM    826  O   LEU   112      60.060  37.815  13.349  1.00 50.00
ATOM    827  CB  LEU   112      57.780  39.773  13.873  1.00 50.00
ATOM    828  CG  LEU   112      56.976  40.965  14.375  1.00 50.00
ATOM    829  CD1 LEU   112      55.624  41.022  13.663  1.00 50.00
ATOM    830  CD2 LEU   112      56.764  40.782  15.879  1.00 50.00
ATOM    831  N   SER   113      59.867  37.783  15.604  1.00 50.00
ATOM    832  CA  SER   113      60.345  36.401  15.802  1.00 50.00
ATOM    833  C   SER   113      59.197  35.498  16.262  1.00 50.00
ATOM    834  O   SER   113      59.021  34.391  15.760  1.00 50.00
ATOM    835  CB  SER   113      61.491  36.375  16.818  1.00 50.00
ATOM    836  OG  SER   113      61.946  35.033  17.010  1.00 50.00
ATOM    837  N   GLU   114      58.392  35.976  17.211  1.00 50.00
ATOM    838  CA  GLU   114      57.180  35.246  17.616  1.00 50.00
ATOM    839  C   GLU   114      55.973  36.176  17.770  1.00 50.00
ATOM    840  O   GLU   114      56.100  37.308  18.272  1.00 50.00
ATOM    841  CB  GLU   114      57.443  34.422  18.886  1.00 50.00
ATOM    842  CG  GLU   114      57.353  35.241  20.175  1.00 50.00
ATOM    843  CD  GLU   114      57.888  34.528  21.417  1.00 50.00
ATOM    844  OE1 GLU   114      58.886  33.782  21.293  1.00 50.00
ATOM    845  OE2 GLU   114      57.333  34.859  22.482  1.00 50.00
ATOM    846  N   LEU   115      54.823  35.615  17.468  1.00 50.00
ATOM    847  CA  LEU   115      53.524  36.269  17.695  1.00 50.00
ATOM    848  C   LEU   115      52.613  35.367  18.524  1.00 50.00
ATOM    849  O   LEU   115      52.416  34.191  18.182  1.00 50.00
ATOM    850  CB  LEU   115      52.836  36.561  16.362  1.00 50.00
ATOM    851  CG  LEU   115      53.504  37.597  15.462  1.00 50.00
ATOM    852  CD1 LEU   115      52.798  37.626  14.103  1.00 50.00
ATOM    853  CD2 LEU   115      53.409  38.974  16.119  1.00 50.00
ATOM    854  N   SER   116      52.133  35.898  19.632  1.00 50.00
ATOM    855  CA  SER   116      51.176  35.179  20.496  1.00 50.00
ATOM    856  C   SER   116      49.930  36.019  20.783  1.00 50.00
ATOM    857  O   SER   116      50.005  37.024  21.502  1.00 50.00
ATOM    858  CB  SER   116      51.847  34.748  21.802  1.00 50.00
ATOM    859  OG  SER   116      50.942  33.937  22.555  1.00 50.00
ATOM    860  N   LEU   117      48.850  35.670  20.105  1.00 50.00
ATOM    861  CA  LEU   117      47.529  36.313  20.289  1.00 50.00
ATOM    862  C   LEU   117      46.457  35.335  20.801  1.00 50.00
ATOM    863  O   LEU   117      45.301  35.340  20.380  1.00 50.00
ATOM    864  CB  LEU   117      47.078  36.944  18.969  1.00 50.00
ATOM    865  CG  LEU   117      47.998  38.056  18.470  1.00 50.00
ATOM    866  CD1 LEU   117      47.516  38.539  17.110  1.00 50.00
ATOM    867  CD2 LEU   117      47.997  39.233  19.439  1.00 50.00
ATOM    868  N   GLY   118      46.921  34.414  21.655  1.00 50.00
ATOM    869  CA  GLY   118      46.090  33.307  22.151  1.00 50.00
ATOM    870  C   GLY   118      45.129  33.748  23.261  1.00 50.00
ATOM    871  O   GLY   118      45.422  34.647  24.045  1.00 50.00
ATOM    872  N   SER   119      43.975  33.094  23.304  1.00 50.00
ATOM    873  CA  SER   119      42.998  33.233  24.414  1.00 50.00
ATOM    874  C   SER   119      42.445  34.660  24.581  1.00 50.00
ATOM    875  O   SER   119      42.493  35.260  25.662  1.00 50.00
ATOM    876  CB  SER   119      43.601  32.718  25.734  1.00 50.00
ATOM    877  OG  SER   119      43.981  31.345  25.596  1.00 50.00
ATOM    878  N   ASN   120      41.988  35.232  23.478  1.00 50.00
ATOM    879  CA  ASN   120      41.335  36.556  23.482  1.00 50.00
ATOM    880  C   ASN   120      39.913  36.406  22.930  1.00 50.00
ATOM    881  O   ASN   120      39.283  35.355  23.093  1.00 50.00
ATOM    882  CB  ASN   120      42.169  37.550  22.655  1.00 50.00
ATOM    883  CG  ASN   120      43.619  37.654  23.114  1.00 50.00
ATOM    884  OD1 ASN   120      44.539  37.443  22.351  1.00 50.00
ATOM    885  ND2 ASN   120      43.807  37.999  24.371  1.00 50.00
ATOM    886  N   LEU   121      39.386  37.452  22.294  1.00 50.00
ATOM    887  CA  LEU   121      38.116  37.414  21.595  1.00 50.00
ATOM    888  C   LEU   121      38.268  37.872  20.083  1.00 50.00
ATOM    889  O   LEU   121      37.509  38.412  19.453  1.00 50.00
ATOM    890  CB  LEU   121      37.113  38.309  22.347  1.00 50.00
ATOM    891  CG  LEU   121      35.634  38.072  21.987  1.00 50.00
ATOM    892  CD1 LEU   121      34.768  38.509  23.161  1.00 50.00
ATOM    893  CD2 LEU   121      35.101  38.888  20.806  1.00 50.00
ATOM    894  N   LEU   122      39.502  37.498  19.567  1.00 50.00
ATOM    895  CA  LEU   122      39.763  37.860  18.162  1.00 50.00
ATOM    896  C   LEU   122      38.859  37.059  17.210  1.00 50.00
ATOM    897  O   LEU   122      38.761  35.894  17.326  1.00 50.00
ATOM    898  CB  LEU   122      41.216  37.497  17.840  1.00 50.00
ATOM    899  CG  LEU   122      42.180  38.290  18.718  1.00 50.00
ATOM    900  CD1 LEU   122      43.595  37.788  18.462  1.00 50.00
ATOM    901  CD2 LEU   122      42.090  39.793  18.439  1.00 50.00
ATOM    902  N   SER   123      38.374  37.818  16.183  1.00 50.00
ATOM    903  CA  SER   123      37.531  37.267  15.100  1.00 50.00
ATOM    904  C   SER   123      38.215  37.451  13.732  1.00 50.00
ATOM    905  O   SER   123      39.395  37.777  13.659  1.00 50.00
ATOM    906  CB  SER   123      36.162  37.968  15.150  1.00 50.00
ATOM    907  OG  SER   123      36.329  39.372  14.943  1.00 50.00
ATOM    908  N   GLY   124      37.387  37.437  12.673  1.00 50.00
ATOM    909  CA  GLY   124      37.843  37.568  11.281  1.00 50.00
ATOM    910  C   GLY   124      38.631  36.327  10.854  1.00 50.00
ATOM    911  O   GLY   124      38.521  35.257  11.469  1.00 50.00
ATOM    912  N   GLU   125      39.383  36.491   9.788  1.00 50.00
ATOM    913  CA  GLU   125      40.203  35.403   9.226  1.00 50.00
ATOM    914  C   GLU   125      41.689  35.697   9.424  1.00 50.00
ATOM    915  O   GLU   125      42.106  36.850   9.575  1.00 50.00
ATOM    916  CB  GLU   125      39.877  35.186   7.743  1.00 50.00
ATOM    917  CG  GLU   125      40.219  36.394   6.863  1.00 50.00
ATOM    918  CD  GLU   125      39.949  36.092   5.392  1.00 50.00
ATOM    919  OE1 GLU   125      38.762  35.878   5.065  1.00 50.00
ATOM    920  OE2 GLU   125      40.937  36.109   4.625  1.00 50.00
ATOM    921  N   ILE   126      42.486  34.656   9.271  1.00 50.00
ATOM    922  CA  ILE   126      43.945  34.767   9.393  1.00 50.00
ATOM    923  C   ILE   126      44.508  35.697   8.305  1.00 50.00
ATOM    924  O   ILE   126      44.208  35.517   7.115  1.00 50.00
ATOM    925  CB  ILE   126      44.568  33.368   9.373  1.00 99.99
ATOM    926  CG1 ILE   126      44.031  32.584  10.572  1.00 99.99
ATOM    927  CG2 ILE   126      46.092  33.431   9.450  1.00 99.99
ATOM    928  CD1 ILE   126      44.533  31.150  10.600  1.00 99.99
ATOM    929  N   PRO   127      45.342  36.655   8.724  1.00 50.00
ATOM    930  CA  PRO   127      45.997  37.607   7.825  1.00 50.00
ATOM    931  C   PRO   127      47.014  36.879   6.920  1.00 50.00
ATOM    932  O   PRO   127      48.000  36.401   7.315  1.00 50.00
ATOM    933  CB  PRO   127      46.662  38.627   8.755  1.00 50.00
ATOM    934  CG  PRO   127      46.959  37.831  10.020  1.00 50.00
ATOM    935  CD  PRO   127      45.753  36.904  10.126  1.00 50.00
ATOM    936  N   ASP   128      46.725  36.812   5.608  1.00 50.00
ATOM    937  CA  ASP   128      47.634  36.089   4.689  1.00 50.00
ATOM    938  C   ASP   128      49.074  36.624   4.599  1.00 50.00
ATOM    939  O   ASP   128      50.006  35.854   4.379  1.00 50.00
ATOM    940  CB  ASP   128      46.998  36.079   3.289  1.00 99.99
ATOM    941  CG  ASP   128      46.799  37.481   2.703  1.00 99.99
ATOM    942  OD1 ASP   128      46.321  38.369   3.450  1.00 99.99
ATOM    943  OD2 ASP   128      47.220  37.659   1.546  1.00 99.99
ATOM    944  N   TYR   129      49.231  37.941   4.760  1.00 50.00
ATOM    945  CA  TYR   129      50.509  38.622   4.495  1.00 50.00
ATOM    946  C   TYR   129      51.668  38.292   5.444  1.00 50.00
ATOM    947  O   TYR   129      52.815  38.379   5.032  1.00 50.00
ATOM    948  CB  TYR   129      50.329  40.140   4.404  1.00 99.99
ATOM    949  CG  TYR   129      49.560  40.553   3.151  1.00 99.99
ATOM    950  CD1 TYR   129      50.216  40.668   1.931  1.00 99.99
ATOM    951  CD2 TYR   129      48.220  40.893   3.255  1.00 99.99
ATOM    952  CE1 TYR   129      49.524  41.123   0.816  1.00 99.99
ATOM    953  CE2 TYR   129      47.526  41.349   2.145  1.00 99.99
ATOM    954  CZ  TYR   129      48.180  41.458   0.924  1.00 99.99
ATOM    955  OH  TYR   129      47.498  41.872  -0.174  1.00 99.99
ATOM    956  N   PHE   130      51.376  37.825   6.666  1.00 50.00
ATOM    957  CA  PHE   130      52.451  37.565   7.649  1.00 50.00
ATOM    958  C   PHE   130      53.459  36.486   7.225  1.00 50.00
ATOM    959  O   PHE   130      54.550  36.405   7.777  1.00 50.00
ATOM    960  CB  PHE   130      51.935  37.261   9.058  1.00 50.00
ATOM    961  CG  PHE   130      51.201  35.922   9.168  1.00 50.00
ATOM    962  CD1 PHE   130      51.878  34.720   9.377  1.00 50.00
ATOM    963  CD2 PHE   130      49.860  35.928   9.086  1.00 50.00
ATOM    964  CE1 PHE   130      51.155  33.535   9.488  1.00 50.00
ATOM    965  CE2 PHE   130      49.131  34.732   9.163  1.00 50.00
ATOM    966  CZ  PHE   130      49.780  33.535   9.367  1.00 50.00
ATOM    967  N   GLN   131      53.088  35.681   6.230  1.00 50.00
ATOM    968  CA  GLN   131      53.983  34.644   5.686  1.00 50.00
ATOM    969  C   GLN   131      55.307  35.176   5.135  1.00 50.00
ATOM    970  O   GLN   131      56.264  34.432   4.994  1.00 50.00
ATOM    971  CB  GLN   131      53.250  33.867   4.604  1.00 99.99
ATOM    972  CG  GLN   131      52.101  33.147   5.297  1.00 99.99
ATOM    973  CD  GLN   131      52.614  32.044   6.228  1.00 99.99
ATOM    974  OE1 GLN   131      53.478  31.257   5.920  1.00 99.99
ATOM    975  NE2 GLN   131      51.836  31.806   7.259  1.00 99.99
ATOM    976  N   GLN   132      55.311  36.467   4.800  1.00 50.00
ATOM    977  CA  GLN   132      56.521  37.137   4.296  1.00 50.00
ATOM    978  C   GLN   132      57.563  37.480   5.376  1.00 50.00
ATOM    979  O   GLN   132      58.674  37.890   5.043  1.00 50.00
ATOM    980  CB  GLN   132      56.136  38.374   3.479  1.00 50.00
ATOM    981  CG  GLN   132      55.468  39.462   4.322  1.00 50.00
ATOM    982  CD  GLN   132      55.100  40.667   3.465  1.00 50.00
ATOM    983  OE1 GLN   132      54.358  40.601   2.495  1.00 50.00
ATOM    984  NE2 GLN   132      55.642  41.800   3.851  1.00 50.00
ATOM    985  N   LEU   133      57.167  37.410   6.649  1.00 50.00
ATOM    986  CA  LEU   133      58.067  37.724   7.775  1.00 50.00
ATOM    987  C   LEU   133      59.285  36.796   7.779  1.00 50.00
ATOM    988  O   LEU   133      59.177  35.600   8.018  1.00 50.00
ATOM    989  CB  LEU   133      57.310  37.642   9.105  1.00 50.00
ATOM    990  CG  LEU   133      56.295  38.779   9.263  1.00 50.00
ATOM    991  CD1 LEU   133      55.420  38.527  10.490  1.00 50.00
ATOM    992  CD2 LEU   133      57.008  40.127   9.410  1.00 50.00
ATOM    993  N   SER   134      60.452  37.389   7.587  1.00 50.00
ATOM    994  CA  SER   134      61.706  36.633   7.376  1.00 50.00
ATOM    995  C   SER   134      62.305  35.974   8.627  1.00 50.00
ATOM    996  O   SER   134      63.042  34.995   8.519  1.00 50.00
ATOM    997  CB  SER   134      62.761  37.520   6.714  1.00 50.00
ATOM    998  OG  SER   134      63.039  38.652   7.544  1.00 50.00
ATOM    999  N   LYS   135      61.974  36.506   9.799  1.00 50.00
ATOM   1000  CA  LYS   135      62.567  36.043  11.070  1.00 50.00
ATOM   1001  C   LYS   135      61.564  35.351  12.001  1.00 50.00
ATOM   1002  O   LYS   135      61.920  34.891  13.082  1.00 50.00
ATOM   1003  CB  LYS   135      63.200  37.235  11.797  1.00 50.00
ATOM   1004  CG  LYS   135      64.377  37.850  11.025  1.00 50.00
ATOM   1005  CD  LYS   135      65.578  36.908  10.876  1.00 50.00
ATOM   1006  CE  LYS   135      66.230  36.605  12.229  1.00 50.00
ATOM   1007  NZ  LYS   135      67.398  35.732  12.071  1.00 50.00
ATOM   1008  N   LEU   136      60.320  35.243  11.529  1.00 50.00
ATOM   1009  CA  LEU   136      59.240  34.619  12.302  1.00 50.00
ATOM   1010  C   LEU   136      59.511  33.121  12.490  1.00 50.00
ATOM   1011  O   LEU   136      59.596  32.367  11.508  1.00 50.00
ATOM   1012  CB  LEU   136      57.902  34.846  11.589  1.00 50.00
ATOM   1013  CG  LEU   136      56.713  34.523  12.503  1.00 50.00
ATOM   1014  CD1 LEU   136      56.603  35.543  13.638  1.00 50.00
ATOM   1015  CD2 LEU   136      55.396  34.517  11.731  1.00 50.00
ATOM   1016  N   THR   137      59.553  32.710  13.739  1.00 50.00
ATOM   1017  CA  THR   137      59.771  31.295  14.130  1.00 50.00
ATOM   1018  C   THR   137      58.451  30.595  14.469  1.00 50.00
ATOM   1019  O   THR   137      58.343  29.367  14.289  1.00 50.00
ATOM   1020  CB  THR   137      60.758  31.183  15.306  1.00 50.00
ATOM   1021  OG1 THR   137      62.023  31.699  14.896  1.00 50.00
ATOM   1022  CG2 THR   137      60.966  29.750  15.819  1.00 50.00
ATOM   1023  N   LYS   138      57.490  31.325  15.005  1.00 50.00
ATOM   1024  CA  LYS   138      56.215  30.731  15.444  1.00 50.00
ATOM   1025  C   LYS   138      55.075  31.741  15.584  1.00 50.00
ATOM   1026  O   LYS   138      55.273  32.918  15.908  1.00 50.00
ATOM   1027  CB  LYS   138      56.454  29.989  16.767  1.00 50.00
ATOM   1028  CG  LYS   138      55.156  29.412  17.340  1.00 50.00
ATOM   1029  CD  LYS   138      55.325  28.646  18.637  1.00 50.00
ATOM   1030  CE  LYS   138      55.849  29.443  19.806  1.00 50.00
ATOM   1031  NZ  LYS   138      56.079  28.480  20.883  1.00 50.00
ATOM   1032  N   LEU   139      53.884  31.194  15.390  1.00 50.00
ATOM   1033  CA  LEU   139      52.622  31.863  15.706  1.00 50.00
ATOM   1034  C   LEU   139      51.783  31.017  16.669  1.00 50.00
ATOM   1035  O   LEU   139      51.690  29.786  16.530  1.00 50.00
ATOM   1036  CB  LEU   139      51.907  32.055  14.378  1.00 50.00
ATOM   1037  CG  LEU   139      50.620  32.857  14.491  1.00 50.00
ATOM   1038  CD1 LEU   139      50.864  34.268  15.015  1.00 50.00
ATOM   1039  CD2 LEU   139      50.052  32.932  13.081  1.00 50.00
ATOM   1040  N   ASP   140      51.190  31.698  17.631  1.00 50.00
ATOM   1041  CA  ASP   140      50.312  31.075  18.634  1.00 50.00
ATOM   1042  C   ASP   140      48.985  31.847  18.678  1.00 50.00
ATOM   1043  O   ASP   140      48.903  32.895  19.349  1.00 50.00
ATOM   1044  CB  ASP   140      51.020  31.079  19.992  1.00 50.00
ATOM   1045  CG  ASP   140      50.280  30.257  21.056  1.00 50.00
ATOM   1046  OD1 ASP   140      49.038  30.122  20.945  1.00 50.00
ATOM   1047  OD2 ASP   140      50.987  29.745  21.948  1.00 50.00
ATOM   1048  N   LEU   141      48.015  31.376  17.946  1.00 50.00
ATOM   1049  CA  LEU   141      46.691  32.071  17.900  1.00 50.00
ATOM   1050  C   LEU   141      45.526  31.206  18.371  1.00 50.00
ATOM   1051  O   LEU   141      44.350  31.487  18.061  1.00 50.00
ATOM   1052  CB  LEU   141      46.332  32.603  16.519  1.00 50.00
ATOM   1053  CG  LEU   141      47.428  33.317  15.745  1.00 50.00
ATOM   1054  CD1 LEU   141      46.997  33.539  14.292  1.00 50.00
ATOM   1055  CD2 LEU   141      47.656  34.653  16.428  1.00 50.00
ATOM   1056  N   SER   142      45.836  30.262  19.222  1.00 50.00
ATOM   1057  CA  SER   142      44.834  29.353  19.799  1.00 50.00
ATOM   1058  C   SER   142      43.819  30.104  20.661  1.00 50.00
ATOM   1059  O   SER   142      44.128  31.154  21.238  1.00 50.00
ATOM   1060  CB  SER   142      45.544  28.315  20.653  1.00 50.00
ATOM   1061  OG  SER   142      46.405  27.528  19.820  1.00 50.00
ATOM   1062  N   SER   143      42.619  29.554  20.737  1.00 50.00
ATOM   1063  CA  SER   143      41.558  29.989  21.681  1.00 50.00
ATOM   1064  C   SER   143      40.944  31.369  21.364  1.00 50.00
ATOM   1065  O   SER   143      40.915  32.293  22.181  1.00 50.00
ATOM   1066  CB  SER   143      42.095  29.906  23.122  1.00 50.00
ATOM   1067  OG  SER   143      41.098  30.272  24.074  1.00 50.00
ATOM   1068  N   ASN   144      40.580  31.551  20.101  1.00 50.00
ATOM   1069  CA  ASN   144      39.828  32.751  19.690  1.00 50.00
ATOM   1070  C   ASN   144      38.530  32.377  18.952  1.00 50.00
ATOM   1071  O   ASN   144      37.996  31.276  19.138  1.00 50.00
ATOM   1072  CB  ASN   144      40.732  33.682  18.868  1.00 50.00
ATOM   1073  CG  ASN   144      41.803  34.337  19.727  1.00 50.00
ATOM   1074  OD1 ASN   144      41.554  35.294  20.447  1.00 50.00
ATOM   1075  ND2 ASN   144      42.998  33.800  19.642  1.00 50.00
ATOM   1076  N   ILE   145      38.113  33.237  18.045  1.00 50.00
ATOM   1077  CA  ILE   145      36.934  33.050  17.179  1.00 50.00
ATOM   1078  C   ILE   145      37.258  33.201  15.685  1.00 50.00
ATOM   1079  O   ILE   145      36.433  33.582  14.854  1.00 50.00
ATOM   1080  CB  ILE   145      35.801  33.985  17.668  1.00 50.00
ATOM   1081  CG1 ILE   145      34.490  33.727  16.971  1.00 50.00
ATOM   1082  CG2 ILE   145      35.972  35.481  17.552  1.00 50.00
ATOM   1083  CD1 ILE   145      34.117  32.467  17.685  1.00 50.00
ATOM   1084  N   LEU   146      38.504  32.915  15.342  1.00 50.00
ATOM   1085  CA  LEU   146      38.959  33.042  13.952  1.00 50.00
ATOM   1086  C   LEU   146      38.225  32.047  13.062  1.00 50.00
ATOM   1087  O   LEU   146      38.174  30.849  13.373  1.00 50.00
ATOM   1088  CB  LEU   146      40.467  32.812  13.867  1.00 50.00
ATOM   1089  CG  LEU   146      41.264  33.867  14.638  1.00 50.00
ATOM   1090  CD1 LEU   146      42.744  33.498  14.594  1.00 50.00
ATOM   1091  CD2 LEU   146      41.071  35.261  14.040  1.00 50.00
ATOM   1092  N   GLU   147      37.655  32.574  12.003  1.00 50.00
ATOM   1093  CA  GLU   147      36.913  31.775  11.013  1.00 50.00
ATOM   1094  C   GLU   147      37.542  31.908   9.623  1.00 50.00
ATOM   1095  O   GLU   147      38.399  32.762   9.387  1.00 50.00
ATOM   1096  CB  GLU   147      35.438  32.191  11.000  1.00 50.00
ATOM   1097  CG  GLU   147      35.246  33.654  10.586  1.00 50.00
ATOM   1098  CD  GLU   147      33.766  34.020  10.563  1.00 50.00
ATOM   1099  OE1 GLU   147      33.162  34.007  11.656  1.00 50.00
ATOM   1100  OE2 GLU   147      33.282  34.324   9.452  1.00 50.00
ATOM   1101  N   GLY   148      37.063  31.045   8.726  1.00 50.00
ATOM   1102  CA  GLY   148      37.525  31.021   7.330  1.00 50.00
ATOM   1103  C   GLY   148      38.564  29.914   7.152  1.00 50.00
ATOM   1104  O   GLY   148      38.888  29.173   8.085  1.00 50.00
ATOM   1105  N   HIS   149      39.028  29.794   5.922  1.00 50.00
ATOM   1106  CA  HIS   149      40.072  28.815   5.581  1.00 50.00
ATOM   1107  C   HIS   149      41.435  29.364   5.955  1.00 50.00
ATOM   1108  O   HIS   149      41.659  30.576   6.026  1.00 50.00
ATOM   1109  CB  HIS   149      40.051  28.478   4.084  1.00 50.00
ATOM   1110  CG  HIS   149      38.720  27.892   3.599  1.00 50.00
ATOM   1111  ND1 HIS   149      38.348  27.758   2.333  1.00 50.00
ATOM   1112  CD2 HIS   149      37.720  27.421   4.336  1.00 50.00
ATOM   1113  CE1 HIS   149      37.151  27.177   2.304  1.00 50.00
ATOM   1114  NE2 HIS   149      36.757  26.960   3.552  1.00 50.00
ATOM   1115  N   LEU   150      42.334  28.429   6.208  1.00 50.00
ATOM   1116  CA  LEU   150      43.741  28.728   6.365  1.00 50.00
ATOM   1117  C   LEU   150      44.340  29.240   5.032  1.00 50.00
ATOM   1118  O   LEU   150      44.211  28.476   4.033  1.00 50.00
ATOM   1119  CB  LEU   150      44.394  27.438   6.829  1.00 50.00
ATOM   1120  CG  LEU   150      44.041  27.063   8.265  1.00 50.00
ATOM   1121  CD1 LEU   150      44.970  25.917   8.597  1.00 50.00
ATOM   1122  CD2 LEU   150      44.353  28.152   9.277  1.00 50.00
ATOM   1123  N   PRO   151      44.812  30.435   4.948  1.00 50.00
ATOM   1124  CA  PRO   151      45.437  31.016   3.728  1.00 50.00
ATOM   1125  C   PRO   151      46.485  30.042   3.158  1.00 50.00
ATOM   1126  O   PRO   151      47.338  29.548   3.887  1.00 50.00
ATOM   1127  CB  PRO   151      46.120  32.295   4.183  1.00 50.00
ATOM   1128  CG  PRO   151      45.267  32.788   5.354  1.00 50.00
ATOM   1129  CD  PRO   151      44.698  31.527   5.984  1.00 50.00
ATOM   1130  N   SER   152      46.473  29.918   1.837  1.00 50.00
ATOM   1131  CA  SER   152      47.500  29.126   1.112  1.00 50.00
ATOM   1132  C   SER   152      48.914  29.679   1.333  1.00 50.00
ATOM   1133  O   SER   152      49.888  28.931   1.383  1.00 50.00
ATOM   1134  CB  SER   152      47.234  29.092  -0.391  1.00 50.00
ATOM   1135  OG  SER   152      45.959  28.495  -0.636  1.00 50.00
ATOM   1136  N   SER   153      48.973  30.993   1.579  1.00 50.00
ATOM   1137  CA  SER   153      50.236  31.702   1.841  1.00 50.00
ATOM   1138  C   SER   153      50.942  31.163   3.082  1.00 50.00
ATOM   1139  O   SER   153      52.163  31.188   3.120  1.00 50.00
ATOM   1140  CB  SER   153      50.031  33.209   2.005  1.00 50.00
ATOM   1141  OG  SER   153      49.194  33.481   3.133  1.00 50.00
ATOM   1142  N   MET   154      50.175  30.598   4.024  1.00 50.00
ATOM   1143  CA  MET   154      50.719  29.983   5.243  1.00 50.00
ATOM   1144  C   MET   154      51.698  28.822   5.060  1.00 50.00
ATOM   1145  O   MET   154      52.331  28.365   5.999  1.00 50.00
ATOM   1146  CB  MET   154      49.652  29.640   6.269  1.00 99.99
ATOM   1147  CG  MET   154      48.965  30.914   6.786  1.00 99.99
ATOM   1148  SD  MET   154      47.809  30.622   8.164  1.00 99.99
ATOM   1149  CE  MET   154      46.918  29.391   7.273  1.00 99.99
ATOM   1150  N   GLY   155      51.759  28.380   3.795  1.00 50.00
ATOM   1151  CA  GLY   155      52.748  27.387   3.360  1.00 50.00
ATOM   1152  C   GLY   155      54.049  28.058   2.908  1.00 50.00
ATOM   1153  O   GLY   155      55.003  27.355   2.604  1.00 50.00
ATOM   1154  N   ASP   156      54.118  29.375   2.875  1.00 50.00
ATOM   1155  CA  ASP   156      55.268  30.126   2.333  1.00 50.00
ATOM   1156  C   ASP   156      56.191  30.735   3.400  1.00 50.00
ATOM   1157  O   ASP   156      57.111  31.476   3.048  1.00 50.00
ATOM   1158  CB  ASP   156      54.771  31.259   1.431  1.00 50.00
ATOM   1159  CG  ASP   156      54.069  30.756   0.174  1.00 50.00
ATOM   1160  OD1 ASP   156      54.780  30.146  -0.649  1.00 50.00
ATOM   1161  OD2 ASP   156      52.855  31.030   0.040  1.00 50.00
ATOM   1162  N   LEU   157      56.027  30.342   4.655  1.00 99.99
ATOM   1163  CA  LEU   157      56.916  30.852   5.713  1.00 99.99
ATOM   1164  C   LEU   157      57.981  29.815   6.060  1.00 99.99
ATOM   1165  O   LEU   157      57.826  28.991   6.968  1.00 99.99
ATOM   1166  CB  LEU   157      56.131  31.303   6.945  1.00 99.99
ATOM   1167  CG  LEU   157      56.982  32.001   8.003  1.00 99.99
ATOM   1168  CD1 LEU   157      57.656  33.229   7.430  1.00 99.99
ATOM   1169  CD2 LEU   157      56.090  32.516   9.116  1.00 99.99
ATOM   1170  N   ALA   158      59.067  29.901   5.314  1.00 99.99
ATOM   1171  CA  ALA   158      60.197  28.960   5.430  1.00 99.99
ATOM   1172  C   ALA   158      61.336  29.546   6.270  1.00 99.99
ATOM   1173  O   ALA   158      62.133  30.366   5.797  1.00 99.99
ATOM   1174  CB  ALA   158      60.684  28.567   4.035  1.00 99.99
ATOM   1175  N   SER   159      61.295  29.188   7.542  1.00 99.99
ATOM   1176  CA  SER   159      62.205  29.652   8.620  1.00 99.99
ATOM   1177  C   SER   159      61.620  29.049   9.905  1.00 99.99
ATOM   1178  O   SER   159      62.229  28.274  10.630  1.00 99.99
ATOM   1179  CB  SER   159      62.198  31.195   8.675  1.00 99.99
ATOM   1180  OG  SER   159      62.956  31.686   9.777  1.00 99.99
ATOM   1181  N   LEU   160      60.462  29.643  10.198  1.00 50.00
ATOM   1182  CA  LEU   160      59.303  29.141  10.932  1.00 50.00
ATOM   1183  C   LEU   160      59.314  27.634  11.207  1.00 50.00
ATOM   1184  O   LEU   160      59.398  26.820  10.282  1.00 50.00
ATOM   1185  CB  LEU   160      58.122  29.479  10.021  1.00 50.00
ATOM   1186  CG  LEU   160      56.764  29.248  10.683  1.00 50.00
ATOM   1187  CD1 LEU   160      56.525  30.294  11.771  1.00 50.00
ATOM   1188  CD2 LEU   160      55.622  29.176   9.667  1.00 50.00
ATOM   1189  N   LYS   161      59.062  27.311  12.461  1.00 50.00
ATOM   1190  CA  LYS   161      58.954  25.903  12.884  1.00 50.00
ATOM   1191  C   LYS   161      57.681  25.548  13.648  1.00 50.00
ATOM   1192  O   LYS   161      57.407  24.372  13.871  1.00 50.00
ATOM   1193  CB  LYS   161      60.198  25.464  13.655  1.00 99.99
ATOM   1194  CG  LYS   161      61.399  25.389  12.711  1.00 99.99
ATOM   1195  CD  LYS   161      62.640  24.883  13.437  1.00 99.99
ATOM   1196  CE  LYS   161      63.823  24.813  12.473  1.00 99.99
ATOM   1197  NZ  LYS   161      65.019  24.313  13.164  1.00 99.99
ATOM   1198  N   ILE   162      56.943  26.537  14.135  1.00 50.00
ATOM   1199  CA  ILE   162      55.773  26.208  14.946  1.00 50.00
ATOM   1200  C   ILE   162      54.527  27.008  14.537  1.00 50.00
ATOM   1201  O   ILE   162      54.579  28.236  14.387  1.00 50.00
ATOM   1202  CB  ILE   162      56.138  26.422  16.412  1.00 50.00
ATOM   1203  CG1 ILE   162      57.490  25.929  16.953  1.00 50.00
ATOM   1204  CG2 ILE   162      55.009  25.782  17.170  1.00 50.00
ATOM   1205  CD1 ILE   162      57.707  24.423  16.888  1.00 50.00
ATOM   1206  N   LEU   163      53.398  26.314  14.568  1.00 50.00
ATOM   1207  CA  LEU   163      52.097  26.878  14.175  1.00 50.00
ATOM   1208  C   LEU   163      50.946  26.285  14.995  1.00 50.00
ATOM   1209  O   LEU   163      50.560  25.121  14.812  1.00 50.00
ATOM   1210  CB  LEU   163      51.892  26.644  12.673  1.00 50.00
ATOM   1211  CG  LEU   163      50.614  27.303  12.144  1.00 50.00
ATOM   1212  CD1 LEU   163      50.681  28.829  12.264  1.00 50.00
ATOM   1213  CD2 LEU   163      50.371  26.882  10.695  1.00 50.00
ATOM   1214  N   TYR   164      50.467  27.073  15.941  1.00 50.00
ATOM   1215  CA  TYR   164      49.329  26.684  16.797  1.00 50.00
ATOM   1216  C   TYR   164      48.141  27.629  16.614  1.00 50.00
ATOM   1217  O   TYR   164      48.276  28.841  16.838  1.00 50.00
ATOM   1218  CB  TYR   164      49.760  26.681  18.264  1.00 99.99
ATOM   1219  CG  TYR   164      50.789  25.585  18.551  1.00 99.99
ATOM   1220  CD1 TYR   164      50.343  24.338  18.796  1.00 99.99
ATOM   1221  CD2 TYR   164      52.148  25.837  18.670  1.00 99.99
ATOM   1222  CE1 TYR   164      51.168  23.235  19.063  1.00 99.99
ATOM   1223  CE2 TYR   164      52.963  24.768  19.048  1.00 99.99
ATOM   1224  CZ  TYR   164      52.510  23.492  19.215  1.00 99.99
ATOM   1225  OH  TYR   164      53.292  22.480  19.669  1.00 99.99
ATOM   1226  N   LEU   165      47.045  27.072  16.126  1.00 50.00
ATOM   1227  CA  LEU   165      45.781  27.804  15.864  1.00 50.00
ATOM   1228  C   LEU   165      44.537  27.045  16.339  1.00 50.00
ATOM   1229  O   LEU   165      43.464  27.084  15.726  1.00 50.00
ATOM   1230  CB  LEU   165      45.657  28.081  14.358  1.00 50.00
ATOM   1231  CG  LEU   165      46.819  28.904  13.815  1.00 50.00
ATOM   1232  CD1 LEU   165      46.719  29.188  12.328  1.00 50.00
ATOM   1233  CD2 LEU   165      46.713  30.252  14.446  1.00 50.00
ATOM   1234  N   GLN   166      44.743  26.223  17.355  1.00 50.00
ATOM   1235  CA  GLN   166      43.662  25.394  17.906  1.00 50.00
ATOM   1236  C   GLN   166      42.550  26.234  18.534  1.00 50.00
ATOM   1237  O   GLN   166      42.756  27.393  18.898  1.00 50.00
ATOM   1238  CB  GLN   166      44.201  24.424  18.949  1.00 50.00
ATOM   1239  CG  GLN   166      44.780  25.085  20.191  1.00 50.00
ATOM   1240  CD  GLN   166      45.337  24.118  21.229  1.00 50.00
ATOM   1241  OE1 GLN   166      46.296  23.415  21.058  1.00 50.00
ATOM   1242  NE2 GLN   166      44.843  24.237  22.429  1.00 50.00
ATOM   1243  N   ASP   167      41.418  25.584  18.754  1.00 50.00
ATOM   1244  CA  ASP   167      40.269  26.186  19.469  1.00 50.00
ATOM   1245  C   ASP   167      39.783  27.483  18.801  1.00 50.00
ATOM   1246  O   ASP   167      39.828  28.574  19.384  1.00 50.00
ATOM   1247  CB  ASP   167      40.617  26.414  20.949  1.00 50.00
ATOM   1248  CG  ASP   167      40.924  25.108  21.675  1.00 50.00
ATOM   1249  OD1 ASP   167      40.007  24.265  21.728  1.00 50.00
ATOM   1250  OD2 ASP   167      42.074  24.986  22.153  1.00 50.00
ATOM   1251  N   ASN   168      39.532  27.364  17.509  1.00 50.00
ATOM   1252  CA  ASN   168      38.938  28.443  16.704  1.00 50.00
ATOM   1253  C   ASN   168      37.763  27.894  15.887  1.00 50.00
ATOM   1254  O   ASN   168      37.156  26.880  16.254  1.00 50.00
ATOM   1255  CB  ASN   168      40.016  29.091  15.822  1.00 50.00
ATOM   1256  CG  ASN   168      40.950  29.979  16.638  1.00 50.00
ATOM   1257  OD1 ASN   168      42.070  29.642  16.973  1.00 50.00
ATOM   1258  ND2 ASN   168      40.460  31.160  16.940  1.00 50.00
ATOM   1259  N   LYS   169      37.452  28.559  14.789  1.00 50.00
ATOM   1260  CA  LYS   169      36.348  28.167  13.898  1.00 50.00
ATOM   1261  C   LYS   169      36.810  28.041  12.438  1.00 50.00
ATOM   1262  O   LYS   169      36.043  28.320  11.504  1.00 50.00
ATOM   1263  CB  LYS   169      35.221  29.191  14.025  1.00 50.00
ATOM   1264  CG  LYS   169      34.585  29.158  15.412  1.00 50.00
ATOM   1265  CD  LYS   169      33.345  30.048  15.415  1.00 50.00
ATOM   1266  CE  LYS   169      32.546  29.897  16.711  1.00 50.00
ATOM   1267  NZ  LYS   169      31.657  31.077  16.886  1.00 50.00
ATOM   1268  N   LEU   170      38.054  27.649  12.242  1.00 50.00
ATOM   1269  CA  LEU   170      38.560  27.538  10.855  1.00 50.00
ATOM   1270  C   LEU   170      37.879  26.363  10.142  1.00 50.00
ATOM   1271  O   LEU   170      37.494  25.347  10.747  1.00 50.00
ATOM   1272  CB  LEU   170      40.087  27.475  10.744  1.00 50.00
ATOM   1273  CG  LEU   170      40.863  28.384  11.697  1.00 50.00
ATOM   1274  CD1 LEU   170      42.323  28.071  12.043  1.00 50.00
ATOM   1275  CD2 LEU   170      40.916  29.667  10.900  1.00 50.00
ATOM   1276  N   THR   171      37.611  26.616   8.885  1.00 50.00
ATOM   1277  CA  THR   171      36.915  25.687   7.974  1.00 50.00
ATOM   1278  C   THR   171      37.805  25.421   6.760  1.00 50.00
ATOM   1279  O   THR   171      38.849  26.065   6.590  1.00 50.00
ATOM   1280  CB  THR   171      35.576  26.290   7.521  1.00 50.00
ATOM   1281  OG1 THR   171      35.805  27.544   6.870  1.00 50.00
ATOM   1282  CG2 THR   171      34.605  26.473   8.693  1.00 50.00
ATOM   1283  N   GLY   172      37.440  24.377   6.015  1.00 50.00
ATOM   1284  CA  GLY   172      38.103  24.025   4.748  1.00 50.00
ATOM   1285  C   GLY   172      39.211  23.002   4.972  1.00 50.00
ATOM   1286  O   GLY   172      39.205  22.256   5.959  1.00 50.00
ATOM   1287  N   THR   173      40.177  23.028   4.083  1.00 50.00
ATOM   1288  CA  THR   173      41.272  22.041   4.069  1.00 50.00
ATOM   1289  C   THR   173      42.600  22.708   4.431  1.00 50.00
ATOM   1290  O   THR   173      42.784  23.921   4.265  1.00 50.00
ATOM   1291  CB  THR   173      41.396  21.412   2.674  1.00 50.00
ATOM   1292  OG1 THR   173      41.690  22.441   1.721  1.00 50.00
ATOM   1293  CG2 THR   173      40.124  20.657   2.267  1.00 50.00
ATOM   1294  N   LEU   174      43.497  21.905   4.979  1.00 50.00
ATOM   1295  CA  LEU   174      44.908  22.301   5.139  1.00 50.00
ATOM   1296  C   LEU   174      45.537  22.477   3.755  1.00 50.00
ATOM   1297  O   LEU   174      45.501  21.557   2.932  1.00 50.00
ATOM   1298  CB  LEU   174      45.676  21.230   5.916  1.00 50.00
ATOM   1299  CG  LEU   174      45.140  21.037   7.336  1.00 50.00
ATOM   1300  CD1 LEU   174      45.936  19.937   8.018  1.00 50.00
ATOM   1301  CD2 LEU   174      45.316  22.302   8.172  1.00 50.00
ATOM   1302  N   ASP   175      45.981  23.696   3.476  1.00 99.99
ATOM   1303  CA  ASP   175      46.534  24.047   2.161  1.00 99.99
ATOM   1304  C   ASP   175      47.936  24.700   2.264  1.00 99.99
ATOM   1305  O   ASP   175      48.175  25.706   2.838  1.00 99.99
ATOM   1306  CB  ASP   175      45.561  24.954   1.397  1.00 99.99
ATOM   1307  CG  ASP   175      45.199  26.268   2.110  1.00 99.99
ATOM   1308  OD1 ASP   175      46.032  26.853   2.808  1.00 99.99
ATOM   1309  OD2 ASP   175      44.082  26.757   1.825  1.00 99.99
ATOM   1310  N   VAL   176      48.913  23.936   1.737  1.00 99.99
ATOM   1311  CA  VAL   176      50.284  24.457   1.752  1.00 99.99
ATOM   1312  C   VAL   176      50.777  24.531   0.310  1.00 99.99
ATOM   1313  O   VAL   176      50.558  23.598  -0.470  1.00 99.99
ATOM   1314  CB  VAL   176      51.194  23.578   2.637  1.00 99.99
ATOM   1315  CG1 VAL   176      50.729  23.602   4.098  1.00 99.99
ATOM   1316  CG2 VAL   176      51.267  22.127   2.152  1.00 99.99
ATOM   1317  N   ILE   177      51.434  25.625  -0.013  1.00 99.99
ATOM   1318  CA  ILE   177      52.066  25.767  -1.335  1.00 99.99
ATOM   1319  C   ILE   177      53.187  24.729  -1.541  1.00 99.99
ATOM   1320  O   ILE   177      53.484  24.327  -2.650  1.00 99.99
ATOM   1321  CB  ILE   177      52.554  27.211  -1.521  1.00 99.99
ATOM   1322  CG1 ILE   177      52.974  27.500  -2.968  1.00 99.99
ATOM   1323  CG2 ILE   177      53.691  27.515  -0.543  1.00 99.99
ATOM   1324  CD1 ILE   177      51.803  27.374  -3.952  1.00 99.99
ATOM   1325  N   GLU   178      53.884  24.417  -0.434  1.00 99.99
ATOM   1326  CA  GLU   178      54.930  23.399  -0.497  1.00 99.99
ATOM   1327  C   GLU   178      54.891  22.566   0.825  1.00 99.99
ATOM   1328  O   GLU   178      54.076  21.650   0.849  1.00 99.99
ATOM   1329  CB  GLU   178      56.178  24.098  -1.070  1.00 99.99
ATOM   1330  CG  GLU   178      57.488  23.320  -1.197  1.00 99.99
ATOM   1331  CD  GLU   178      58.656  24.298  -1.398  1.00 99.99
ATOM   1332  OE1 GLU   178      58.615  25.050  -2.400  1.00 99.99
ATOM   1333  OE2 GLU   178      59.555  24.280  -0.536  1.00 99.99
ATOM   1334  N   ASP   179      55.616  22.804   1.898  1.00 50.00
ATOM   1335  CA  ASP   179      56.796  23.697   2.092  1.00 50.00
ATOM   1336  C   ASP   179      57.381  23.629   3.481  1.00 50.00
ATOM   1337  O   ASP   179      58.584  23.823   3.679  1.00 50.00
ATOM   1338  CB  ASP   179      56.523  25.194   1.893  1.00 50.00
ATOM   1339  CG  ASP   179      57.746  25.951   1.362  1.00 50.00
ATOM   1340  OD1 ASP   179      58.835  25.748   1.935  1.00 50.00
ATOM   1341  OD2 ASP   179      57.612  26.603   0.303  1.00 50.00
ATOM   1342  N   LEU   180      56.484  23.527   4.451  1.00 50.00
ATOM   1343  CA  LEU   180      56.830  23.713   5.850  1.00 50.00
ATOM   1344  C   LEU   180      57.558  22.504   6.439  1.00 50.00
ATOM   1345  O   LEU   180      57.369  21.371   5.986  1.00 50.00
ATOM   1346  CB  LEU   180      55.561  24.013   6.656  1.00 50.00
ATOM   1347  CG  LEU   180      54.790  25.238   6.146  1.00 50.00
ATOM   1348  CD1 LEU   180      53.554  25.442   7.020  1.00 50.00
ATOM   1349  CD2 LEU   180      55.645  26.511   6.125  1.00 50.00
ATOM   1350  N   PHE   181      58.356  22.802   7.447  1.00 50.00
ATOM   1351  CA  PHE   181      59.010  21.783   8.287  1.00 50.00
ATOM   1352  C   PHE   181      58.768  22.153   9.754  1.00 50.00
ATOM   1353  O   PHE   181      59.603  22.763  10.421  1.00 50.00
ATOM   1354  CB  PHE   181      60.510  21.717   7.974  1.00 99.99
ATOM   1355  CG  PHE   181      60.787  21.346   6.518  1.00 99.99
ATOM   1356  CD1 PHE   181      60.859  20.009   6.151  1.00 99.99
ATOM   1357  CD2 PHE   181      60.993  22.346   5.574  1.00 99.99
ATOM   1358  CE1 PHE   181      61.139  19.668   4.835  1.00 99.99
ATOM   1359  CE2 PHE   181      61.273  22.004   4.259  1.00 99.99
ATOM   1360  CZ  PHE   181      61.348  20.666   3.889  1.00 99.99
ATOM   1361  N   LEU   182      57.573  21.813  10.219  1.00 50.00
ATOM   1362  CA  LEU   182      57.109  22.244  11.547  1.00 50.00
ATOM   1363  C   LEU   182      57.554  21.282  12.641  1.00 50.00
ATOM   1364  O   LEU   182      57.239  20.086  12.578  1.00 50.00
ATOM   1365  CB  LEU   182      55.582  22.381  11.568  1.00 50.00
ATOM   1366  CG  LEU   182      55.065  23.375  10.521  1.00 50.00
ATOM   1367  CD1 LEU   182      53.551  23.455  10.600  1.00 50.00
ATOM   1368  CD2 LEU   182      55.622  24.786  10.721  1.00 50.00
ATOM   1369  N   THR   183      58.196  21.827  13.651  1.00 50.00
ATOM   1370  CA  THR   183      58.497  21.100  14.900  1.00 50.00
ATOM   1371  C   THR   183      57.165  20.808  15.609  1.00 50.00
ATOM   1372  O   THR   183      56.973  19.743  16.181  1.00 50.00
ATOM   1373  CB  THR   183      59.421  21.922  15.806  1.00 99.99
ATOM   1374  OG1 THR   183      60.616  22.251  15.099  1.00 99.99
ATOM   1375  CG2 THR   183      59.733  21.252  17.151  1.00 99.99
ATOM   1376  N   ASP   184      56.263  21.777  15.546  1.00 50.00
ATOM   1377  CA  ASP   184      54.953  21.658  16.190  1.00 50.00
ATOM   1378  C   ASP   184      53.858  22.266  15.321  1.00 50.00
ATOM   1379  O   ASP   184      54.011  23.355  14.753  1.00 50.00
ATOM   1380  CB  ASP   184      55.050  22.429  17.488  1.00 99.99
ATOM   1381  CG  ASP   184      56.027  21.927  18.557  1.00 99.99
ATOM   1382  OD1 ASP   184      56.316  20.713  18.553  1.00 99.99
ATOM   1383  OD2 ASP   184      56.417  22.761  19.399  1.00 99.99
ATOM   1384  N   LEU   185      52.733  21.580  15.335  1.00 50.00
ATOM   1385  CA  LEU   185      51.534  22.023  14.617  1.00 50.00
ATOM   1386  C   LEU   185      50.322  21.537  15.397  1.00 50.00
ATOM   1387  O   LEU   185      50.141  20.335  15.625  1.00 50.00
ATOM   1388  CB  LEU   185      51.527  21.475  13.183  1.00 50.00
ATOM   1389  CG  LEU   185      50.334  22.013  12.379  1.00 50.00
ATOM   1390  CD1 LEU   185      50.609  21.888  10.898  1.00 50.00
ATOM   1391  CD2 LEU   185      49.055  21.205  12.598  1.00 50.00
ATOM   1392  N   ASN   186      49.519  22.495  15.795  1.00 50.00
ATOM   1393  CA  ASN   186      48.243  22.164  16.430  1.00 50.00
ATOM   1394  C   ASN   186      47.100  22.999  15.905  1.00 50.00
ATOM   1395  O   ASN   186      47.028  24.227  16.046  1.00 50.00
ATOM   1396  CB  ASN   186      48.442  22.306  17.904  1.00 50.00
ATOM   1397  CG  ASN   186      47.318  22.043  18.845  1.00 50.00
ATOM   1398  OD1 ASN   186      46.188  22.437  18.603  1.00 50.00
ATOM   1399  ND2 ASN   186      47.682  21.330  19.873  1.00 50.00
ATOM   1400  N   VAL   187      46.263  22.234  15.260  1.00 50.00
ATOM   1401  CA  VAL   187      45.045  22.758  14.638  1.00 50.00
ATOM   1402  C   VAL   187      43.779  22.092  15.198  1.00 50.00
ATOM   1403  O   VAL   187      42.705  22.068  14.576  1.00 50.00
ATOM   1404  CB  VAL   187      45.245  22.569  13.140  1.00 50.00
ATOM   1405  CG1 VAL   187      45.175  21.117  12.644  1.00 50.00
ATOM   1406  CG2 VAL   187      44.218  23.455  12.492  1.00 50.00
ATOM   1407  N   GLU   188      43.913  21.543  16.386  1.00 50.00
ATOM   1408  CA  GLU   188      42.799  20.839  17.039  1.00 50.00
ATOM   1409  C   GLU   188      41.649  21.806  17.356  1.00 50.00
ATOM   1410  O   GLU   188      41.831  23.021  17.444  1.00 50.00
ATOM   1411  CB  GLU   188      43.284  20.117  18.297  1.00 50.00
ATOM   1412  CG  GLU   188      43.775  21.094  19.360  1.00 50.00
ATOM   1413  CD  GLU   188      44.293  20.413  20.615  1.00 50.00
ATOM   1414  OE1 GLU   188      45.264  19.634  20.493  1.00 50.00
ATOM   1415  OE2 GLU   188      43.698  20.697  21.672  1.00 50.00
ATOM   1416  N   ASN   189      40.462  21.231  17.473  1.00 50.00
ATOM   1417  CA  ASN   189      39.240  21.972  17.851  1.00 50.00
ATOM   1418  C   ASN   189      38.871  23.099  16.881  1.00 50.00
ATOM   1419  O   ASN   189      38.808  24.283  17.218  1.00 50.00
ATOM   1420  CB  ASN   189      39.341  22.511  19.282  1.00 50.00
ATOM   1421  CG  ASN   189      39.292  21.388  20.309  1.00 50.00
ATOM   1422  OD1 ASN   189      40.230  21.133  21.046  1.00 50.00
ATOM   1423  ND2 ASN   189      38.193  20.664  20.284  1.00 50.00
ATOM   1424  N   ASN   190      38.816  22.698  15.627  1.00 50.00
ATOM   1425  CA  ASN   190      38.256  23.546  14.577  1.00 50.00
ATOM   1426  C   ASN   190      37.265  22.737  13.730  1.00 50.00
ATOM   1427  O   ASN   190      36.786  21.698  14.197  1.00 50.00
ATOM   1428  CB  ASN   190      39.457  24.002  13.784  1.00 50.00
ATOM   1429  CG  ASN   190      40.234  25.172  14.369  1.00 50.00
ATOM   1430  OD1 ASN   190      39.798  26.316  14.357  1.00 50.00
ATOM   1431  ND2 ASN   190      41.451  24.885  14.763  1.00 50.00
ATOM   1432  N   LEU   191      37.015  23.163  12.501  1.00 50.00
ATOM   1433  CA  LEU   191      36.096  22.450  11.576  1.00 50.00
ATOM   1434  C   LEU   191      36.781  22.065  10.265  1.00 50.00
ATOM   1435  O   LEU   191      36.167  22.131   9.161  1.00 50.00
ATOM   1436  CB  LEU   191      34.847  23.302  11.351  1.00 50.00
ATOM   1437  CG  LEU   191      34.005  23.500  12.615  1.00 50.00
ATOM   1438  CD1 LEU   191      32.836  24.431  12.298  1.00 50.00
ATOM   1439  CD2 LEU   191      33.484  22.166  13.162  1.00 50.00
ATOM   1440  N   PHE   192      37.999  21.650  10.350  1.00 50.00
ATOM   1441  CA  PHE   192      38.861  21.351   9.185  1.00 50.00
ATOM   1442  C   PHE   192      38.418  20.032   8.597  1.00 50.00
ATOM   1443  O   PHE   192      37.926  19.150   9.311  1.00 50.00
ATOM   1444  CB  PHE   192      40.337  21.256   9.554  1.00 50.00
ATOM   1445  CG  PHE   192      40.905  22.584   9.978  1.00 50.00
ATOM   1446  CD1 PHE   192      40.126  23.508  10.725  1.00 50.00
ATOM   1447  CD2 PHE   192      42.192  22.933   9.662  1.00 50.00
ATOM   1448  CE1 PHE   192      40.660  24.630  11.132  1.00 50.00
ATOM   1449  CE2 PHE   192      42.708  24.139  10.046  1.00 50.00
ATOM   1450  CZ  PHE   192      41.957  24.986  10.807  1.00 50.00
ATOM   1451  N   SER   193      38.547  19.960   7.299  1.00 50.00
ATOM   1452  CA  SER   193      38.107  18.787   6.533  1.00 50.00
ATOM   1453  C   SER   193      39.199  18.338   5.573  1.00 50.00
ATOM   1454  O   SER   193      40.145  19.070   5.271  1.00 50.00
ATOM   1455  CB  SER   193      36.840  19.122   5.744  1.00 50.00
ATOM   1456  OG  SER   193      35.788  19.502   6.634  1.00 50.00
ATOM   1457  N   GLY   194      39.073  17.058   5.217  1.00 50.00
ATOM   1458  CA  GLY   194      39.873  16.444   4.159  1.00 50.00
ATOM   1459  C   GLY   194      41.254  15.969   4.627  1.00 50.00
ATOM   1460  O   GLY   194      41.418  15.573   5.793  1.00 50.00
ATOM   1461  N   PRO   195      42.201  15.939   3.695  1.00 50.00
ATOM   1462  CA  PRO   195      43.536  15.378   3.929  1.00 50.00
ATOM   1463  C   PRO   195      44.395  16.303   4.809  1.00 50.00
ATOM   1464  O   PRO   195      44.529  17.493   4.562  1.00 50.00
ATOM   1465  CB  PRO   195      44.065  15.199   2.499  1.00 50.00
ATOM   1466  CG  PRO   195      43.506  16.394   1.739  1.00 50.00
ATOM   1467  CD  PRO   195      42.097  16.477   2.313  1.00 50.00
ATOM   1468  N   ILE   196      45.037  15.682   5.810  1.00 50.00
ATOM   1469  CA  ILE   196      46.161  16.270   6.552  1.00 50.00
ATOM   1470  C   ILE   196      47.536  15.556   6.299  1.00 50.00
ATOM   1471  O   ILE   196      48.491  15.872   7.008  1.00 50.00
ATOM   1472  CB  ILE   196      45.833  16.242   8.058  1.00 50.00
ATOM   1473  CG1 ILE   196      45.849  14.793   8.571  1.00 50.00
ATOM   1474  CG2 ILE   196      44.469  16.906   8.331  1.00 50.00
ATOM   1475  CD1 ILE   196      45.779  14.677  10.095  1.00 50.00
ATOM   1476  N   PRO   197      47.691  14.694   5.258  1.00 50.00
ATOM   1477  CA  PRO   197      48.976  14.070   4.909  1.00 50.00
ATOM   1478  C   PRO   197      50.131  15.075   4.647  1.00 50.00
ATOM   1479  O   PRO   197      51.253  14.653   4.970  1.00 50.00
ATOM   1480  CB  PRO   197      48.708  13.213   3.667  1.00 50.00
ATOM   1481  CG  PRO   197      47.600  13.950   2.934  1.00 50.00
ATOM   1482  CD  PRO   197      46.779  14.342   4.148  1.00 50.00
ATOM   1483  N   PRO   198      49.916  16.303   4.187  1.00 50.00
ATOM   1484  CA  PRO   198      51.002  17.289   3.951  1.00 50.00
ATOM   1485  C   PRO   198      51.802  17.607   5.216  1.00 50.00
ATOM   1486  O   PRO   198      52.948  18.027   5.110  1.00 50.00
ATOM   1487  CB  PRO   198      50.314  18.540   3.401  1.00 50.00
ATOM   1488  CG  PRO   198      48.927  18.511   4.027  1.00 50.00
ATOM   1489  CD  PRO   198      48.657  17.035   3.851  1.00 50.00
ATOM   1490  N   ASN   199      51.180  17.444   6.388  1.00 50.00
ATOM   1491  CA  ASN   199      51.857  17.684   7.675  1.00 50.00
ATOM   1492  C   ASN   199      52.769  16.542   8.139  1.00 50.00
ATOM   1493  O   ASN   199      53.507  16.692   9.112  1.00 50.00
ATOM   1494  CB  ASN   199      50.826  18.021   8.752  1.00 50.00
ATOM   1495  CG  ASN   199      50.181  19.375   8.467  1.00 50.00
ATOM   1496  OD1 ASN   199      48.982  19.500   8.286  1.00 50.00
ATOM   1497  ND2 ASN   199      50.997  20.404   8.384  1.00 50.00
ATOM   1498  N   LEU   200      52.640  15.396   7.487  1.00 50.00
ATOM   1499  CA  LEU   200      53.466  14.215   7.782  1.00 50.00
ATOM   1500  C   LEU   200      54.554  14.078   6.730  1.00 50.00
ATOM   1501  O   LEU   200      54.442  14.735   5.691  1.00 50.00
ATOM   1502  CB  LEU   200      52.600  12.957   7.734  1.00 50.00
ATOM   1503  CG  LEU   200      51.520  12.970   8.816  1.00 50.00
ATOM   1504  CD1 LEU   200      50.637  11.734   8.652  1.00 50.00
ATOM   1505  CD2 LEU   200      52.131  13.009  10.221  1.00 50.00
ATOM   1506  N   LEU   201      55.577  13.301   7.085  1.00 50.00
ATOM   1507  CA  LEU   201      56.695  12.876   6.213  1.00 50.00
ATOM   1508  C   LEU   201      57.880  12.449   7.089  1.00 50.00
ATOM   1509  O   LEU   201      58.039  12.925   8.229  1.00 50.00
ATOM   1510  CB  LEU   201      57.034  13.995   5.202  1.00 99.99
ATOM   1511  CG  LEU   201      58.191  13.844   4.228  1.00 99.99
ATOM   1512  CD1 LEU   201      57.778  12.815   3.191  1.00 99.99
ATOM   1513  CD2 LEU   201      58.544  15.198   3.593  1.00 99.99
ATOM   1514  N   LYS   202      58.635  11.498   6.610  1.00 50.00
ATOM   1515  CA  LYS   202      59.867  11.006   7.283  1.00 50.00
ATOM   1516  C   LYS   202      61.048  11.981   7.188  1.00 50.00
ATOM   1517  O   LYS   202      62.034  11.844   7.953  1.00 50.00
ATOM   1518  CB  LYS   202      60.239   9.633   6.733  1.00 50.00
ATOM   1519  CG  LYS   202      59.173   8.576   7.060  1.00 50.00
ATOM   1520  CD  LYS   202      58.985   8.335   8.564  1.00 50.00
ATOM   1521  CE  LYS   202      60.231   7.703   9.192  1.00 50.00
ATOM   1522  NZ  LYS   202      60.038   7.460  10.625  1.00 50.00
ATOM   1523  N   ILE   203      61.027  12.850   6.226  1.00 50.00
ATOM   1524  CA  ILE   203      62.027  13.935   6.037  1.00 50.00
ATOM   1525  C   ILE   203      61.924  15.122   7.057  1.00 50.00
ATOM   1526  O   ILE   203      62.892  15.809   7.270  1.00 50.00
ATOM   1527  CB  ILE   203      62.016  14.411   4.570  1.00 50.00
ATOM   1528  CG1 ILE   203      62.208  13.236   3.590  1.00 50.00
ATOM   1529  CG2 ILE   203      63.033  15.526   4.268  1.00 50.00
ATOM   1530  CD1 ILE   203      63.494  12.424   3.808  1.00 50.00
ATOM   1531  N   PRO   204      60.695  15.487   7.509  1.00 50.00
ATOM   1532  CA  PRO   204      60.409  16.542   8.480  1.00 50.00
ATOM   1533  C   PRO   204      61.030  16.240   9.821  1.00 50.00
ATOM   1534  O   PRO   204      61.288  15.095  10.196  1.00 50.00
ATOM   1535  CB  PRO   204      58.886  16.560   8.657  1.00 99.99
ATOM   1536  CG  PRO   204      58.401  16.194   7.283  1.00 99.99
ATOM   1537  CD  PRO   204      59.439  15.147   6.914  1.00 99.99
ATOM   1538  N   ASN   205      61.142  17.343  10.534  1.00 50.00
ATOM   1539  CA  ASN   205      61.624  17.375  11.913  1.00 50.00
ATOM   1540  C   ASN   205      60.475  17.888  12.790  1.00 50.00
ATOM   1541  O   ASN   205      60.346  19.090  13.034  1.00 50.00
ATOM   1542  CB  ASN   205      62.830  18.316  11.939  1.00 50.00
ATOM   1543  CG  ASN   205      63.456  18.452  13.329  1.00 50.00
ATOM   1544  OD1 ASN   205      63.041  17.871  14.321  1.00 50.00
ATOM   1545  ND2 ASN   205      64.518  19.223  13.381  1.00 50.00
ATOM   1546  N   PHE   206      59.594  16.971  13.153  1.00 50.00
ATOM   1547  CA  PHE   206      58.383  17.308  13.930  1.00 50.00
ATOM   1548  C   PHE   206      58.338  16.580  15.284  1.00 50.00
ATOM   1549  O   PHE   206      58.686  15.377  15.285  1.00 50.00
ATOM   1550  CB  PHE   206      57.134  16.990  13.095  1.00 50.00
ATOM   1551  CG  PHE   206      56.998  15.500  12.770  1.00 50.00
ATOM   1552  CD1 PHE   206      57.601  14.973  11.639  1.00 50.00
ATOM   1553  CD2 PHE   206      56.293  14.670  13.631  1.00 50.00
ATOM   1554  CE1 PHE   206      57.497  13.618  11.362  1.00 50.00
ATOM   1555  CE2 PHE   206      56.190  13.313  13.357  1.00 50.00
ATOM   1556  CZ  PHE   206      56.790  12.786  12.220  1.00 50.00
ATOM   1557  OXT PHE   206      57.870  17.192  16.265  1.00 99.99
TER    1558      PHE   206                                        
