# Supplementary material for: Structure-Function Analysis of STRUBBELIG, an Arabidopsis Atypical Receptor-Like Kinase Involved in Tissue Morphogenesis
Source: PLoS One. 2011 May 16;6(5):e19730. doi: 10.1371/journal.pone.0019730 (PMC3095605; doi:10.1371/journal.pone.0019730)
Supplement: Dataset S2 — PDB file of the homology model of the SUB kinase domain region. (PDB) [file pone.0019730.s007.pdb]

HEADER    SWISS-MODEL SERVER (http://swissmodel.expasy.org)    
TITLE  SWISS-MODEL
EXPDTA    THEORETICAL MODEL (SWISS-MODEL SERVER)                                    
AUTHOR    SWISS-MODEL SERVER (SEE REFERENCE IN JRNL Records)                         
REVDAT   1   Wed Mar 25 15:45:07 2009
JRNL        AUTH   T.SCHWEDE,J.KOPP,N.GUEX,M.C.PEITSCH                          
JRNL        TITL   SWISS_MODEL: AN AUTOMATED PROTEIN HOMOLOGY-MODELING          
JRNL        TITL 2 SERVER                                                       
JRNL        REF    NUCLEIC ACIDS RESEARCH        V.  31  3381 2003              
JRNL        REFN   ASTM NARHAD  UK ISSN 0305-1048                               
REMARK   1 ---------------------------------------------------------------------
REMARK   1 DISCLAIMER                                                           
REMARK   1                                                                      
REMARK   1 The SWISS-MODEL SERVER produces theoretical  moldels for proteins. The
REMARK   1 results of any  theoretical  modelling  procedure is  NON-EXPERIMENTAL
REMARK   1 and MUST be considered with care. These models may contain significant
REMARK   1 errors. This  is  especially true  for  automated modeling since there
REMARK   1 is no human intervention during model building.                       
REMARK   1 Please read the header section and the logfile carefully to  know what
REMARK   1 templates and alignments were used during the model building  process.
REMARK   1 All information by the SWISS-MODEL SERVER is provided "AS-IS", without
REMARK   1 any warranty, expressed or implied.
REMARK   1                                                                      
REMARK   1 ---------------------------------------------------------------------
REMARK 999
REMARK 999 SEQUENCE
REMARK 999 SPAC SWS  SPAC       1 -     2 NOT IN ATOMS LIST
DBREF  SPAC      1    279 SWS  SPAC     3    281
IPREF  SPAC  SPAC 3 281 
CRYST1    1.000    1.000    1.000  90.00  90.00  90.00 P 1           1
ORIGX1      1.000000  0.000000  0.000000        0.00000
ORIGX2      0.000000  1.000000  0.000000        0.00000
ORIGX3      0.000000  0.000000  1.000000        0.00000
SCALE1      1.000000  0.000000  0.000000        0.00000
SCALE2      0.000000  1.000000  0.000000        0.00000
SCALE3      0.000000  0.000000  1.000000        0.00000
ATOM      1  N   LEU     3      49.772  82.125  40.021  1.00 50.00
ATOM      2  CA  LEU     3      49.425  81.696  38.653  1.00 50.00
ATOM      3  C   LEU     3      49.796  80.236  38.354  1.00 50.00
ATOM      4  O   LEU     3      50.965  79.889  38.206  1.00 50.00
ATOM      5  CB  LEU     3      50.092  82.605  37.613  1.00 50.00
ATOM      6  CG  LEU     3      49.514  84.023  37.597  1.00 50.00
ATOM      7  CD1 LEU     3      50.348  84.905  36.667  1.00 50.00
ATOM      8  CD2 LEU     3      48.052  84.014  37.136  1.00 50.00
ATOM      9  N   GLN     4      48.777  79.387  38.419  1.00 50.00
ATOM     10  CA  GLN     4      48.889  77.976  38.001  1.00 50.00
ATOM     11  C   GLN     4      47.895  77.707  36.855  1.00 50.00
ATOM     12  O   GLN     4      47.113  76.761  36.843  1.00 50.00
ATOM     13  CB  GLN     4      48.671  77.054  39.207  1.00 50.00
ATOM     14  CG  GLN     4      47.284  77.232  39.834  1.00 50.00
ATOM     15  CD  GLN     4      47.095  76.265  40.990  1.00 50.00
ATOM     16  OE1 GLN     4      47.224  75.059  40.862  1.00 50.00
ATOM     17  NE2 GLN     4      46.801  76.825  42.142  1.00 50.00
ATOM     18  N   GLN     5      47.892  78.637  35.909  1.00 50.00
ATOM     19  CA  GLN     5      46.917  78.662  34.806  1.00 50.00
ATOM     20  C   GLN     5      47.495  78.028  33.533  1.00 50.00
ATOM     21  O   GLN     5      48.201  78.665  32.752  1.00 50.00
ATOM     22  CB  GLN     5      46.507  80.115  34.559  1.00 50.00
ATOM     23  CG  GLN     5      45.503  80.235  33.408  1.00 50.00
ATOM     24  CD  GLN     5      45.148  81.694  33.143  1.00 50.00
ATOM     25  OE1 GLN     5      44.694  82.420  34.015  1.00 50.00
ATOM     26  NE2 GLN     5      45.366  82.130  31.919  1.00 50.00
ATOM     27  N   TYR     6      47.202  76.745  33.382  1.00 50.00
ATOM     28  CA  TYR     6      47.606  75.965  32.199  1.00 50.00
ATOM     29  C   TYR     6      46.647  76.320  31.067  1.00 50.00
ATOM     30  O   TYR     6      45.524  76.760  31.306  1.00 50.00
ATOM     31  CB  TYR     6      47.558  74.462  32.505  1.00 50.00
ATOM     32  CG  TYR     6      48.599  74.007  33.541  1.00 50.00
ATOM     33  CD1 TYR     6      49.029  74.836  34.576  1.00 50.00
ATOM     34  CD2 TYR     6      49.124  72.723  33.457  1.00 50.00
ATOM     35  CE1 TYR     6      49.951  74.419  35.505  1.00 50.00
ATOM     36  CE2 TYR     6      50.056  72.292  34.394  1.00 50.00
ATOM     37  CZ  TYR     6      50.469  73.143  35.413  1.00 50.00
ATOM     38  OH  TYR     6      51.413  72.754  36.300  1.00 50.00
ATOM     39  N   THR     7      47.122  76.165  29.842  1.00 50.00
ATOM     40  CA  THR     7      46.347  76.617  28.673  1.00 50.00
ATOM     41  C   THR     7      46.267  75.578  27.553  1.00 50.00
ATOM     42  O   THR     7      47.285  75.005  27.177  1.00 50.00
ATOM     43  CB  THR     7      46.908  77.956  28.167  1.00 50.00
ATOM     44  OG1 THR     7      46.223  78.340  26.975  1.00 50.00
ATOM     45  CG2 THR     7      48.426  77.939  27.936  1.00 50.00
ATOM     46  N   ASN     8      45.047  75.441  27.035  1.00 50.00
ATOM     47  CA  ASN     8      44.658  74.574  25.899  1.00 50.00
ATOM     48  C   ASN     8      45.698  73.567  25.388  1.00 50.00
ATOM     49  O   ASN     8      46.678  73.924  24.738  1.00 50.00
ATOM     50  CB  ASN     8      44.174  75.449  24.739  1.00 50.00
ATOM     51  CG  ASN     8      42.838  76.112  25.075  1.00 50.00
ATOM     52  OD1 ASN     8      41.903  75.489  25.559  1.00 50.00
ATOM     53  ND2 ASN     8      42.758  77.404  24.839  1.00 50.00
ATOM     54  N   ASN     9      45.412  72.304  25.688  1.00 50.00
ATOM     55  CA  ASN     9      46.288  71.180  25.318  1.00 50.00
ATOM     56  C   ASN     9      46.056  70.698  23.870  1.00 50.00
ATOM     57  O   ASN     9      46.450  71.363  22.917  1.00 50.00
ATOM     58  CB  ASN     9      46.130  70.075  26.374  1.00 50.00
ATOM     59  CG  ASN     9      47.217  69.005  26.244  1.00 50.00
ATOM     60  OD1 ASN     9      48.295  69.217  25.710  1.00 50.00
ATOM     61  ND2 ASN     9      46.937  67.831  26.767  1.00 50.00
ATOM     62  N   PHE    10      45.328  69.597  23.714  1.00 50.00
ATOM     63  CA  PHE    10      45.122  68.957  22.400  1.00 50.00
ATOM     64  C   PHE    10      43.632  68.938  21.995  1.00 50.00
ATOM     65  O   PHE    10      42.793  69.544  22.665  1.00 50.00
ATOM     66  CB  PHE    10      45.753  67.553  22.485  1.00 50.00
ATOM     67  CG  PHE    10      45.214  66.680  23.630  1.00 50.00
ATOM     68  CD1 PHE    10      43.877  66.719  24.022  1.00 50.00
ATOM     69  CD2 PHE    10      46.103  65.888  24.344  1.00 50.00
ATOM     70  CE1 PHE    10      43.414  65.995  25.092  1.00 50.00
ATOM     71  CE2 PHE    10      45.643  65.149  25.426  1.00 50.00
ATOM     72  CZ  PHE    10      44.300  65.203  25.783  1.00 50.00
ATOM     73  N   SER    11      43.293  67.999  21.113  1.00 50.00
ATOM     74  CA  SER    11      41.894  67.629  20.819  1.00 50.00
ATOM     75  C   SER    11      41.530  66.334  21.561  1.00 50.00
ATOM     76  O   SER    11      42.323  65.400  21.672  1.00 50.00
ATOM     77  CB  SER    11      41.684  67.472  19.311  1.00 50.00
ATOM     78  OG  SER    11      42.546  66.461  18.784  1.00 50.00
ATOM     79  N   GLU    12      40.304  66.316  22.069  1.00 50.00
ATOM     80  CA  GLU    12      39.866  65.344  23.091  1.00 50.00
ATOM     81  C   GLU    12      39.974  63.868  22.685  1.00 50.00
ATOM     82  O   GLU    12      39.373  63.415  21.713  1.00 50.00
ATOM     83  CB  GLU    12      38.432  65.644  23.530  1.00 50.00
ATOM     84  CG  GLU    12      38.318  67.039  24.146  1.00 50.00
ATOM     85  CD  GLU    12      36.892  67.296  24.620  1.00 50.00
ATOM     86  OE1 GLU    12      35.999  67.383  23.749  1.00 50.00
ATOM     87  OE2 GLU    12      36.751  67.411  25.848  1.00 50.00
ATOM     88  N   GLU    13      40.652  63.140  23.566  1.00 50.00
ATOM     89  CA  GLU    13      40.766  61.675  23.523  1.00 50.00
ATOM     90  C   GLU    13      39.674  61.088  24.425  1.00 50.00
ATOM     91  O   GLU    13      39.783  61.137  25.650  1.00 50.00
ATOM     92  CB  GLU    13      42.155  61.276  24.041  1.00 50.00
ATOM     93  CG  GLU    13      42.402  59.761  23.971  1.00 50.00
ATOM     94  CD  GLU    13      42.340  59.194  22.545  1.00 50.00
ATOM     95  OE1 GLU    13      42.422  59.992  21.584  1.00 50.00
ATOM     96  OE2 GLU    13      42.189  57.960  22.441  1.00 50.00
ATOM     97  N   ASN    14      38.612  60.596  23.796  1.00 50.00
ATOM     98  CA  ASN    14      37.421  60.097  24.512  1.00 50.00
ATOM     99  C   ASN    14      37.735  58.953  25.468  1.00 50.00
ATOM    100  O   ASN    14      38.005  57.852  24.992  1.00 50.00
ATOM    101  CB  ASN    14      36.373  59.582  23.527  1.00 50.00
ATOM    102  CG  ASN    14      35.770  60.729  22.733  1.00 50.00
ATOM    103  OD1 ASN    14      35.909  60.821  21.524  1.00 50.00
ATOM    104  ND2 ASN    14      35.112  61.619  23.444  1.00 50.00
ATOM    105  N   ILE    15      37.628  59.237  26.767  1.00 50.00
ATOM    106  CA  ILE    15      37.946  58.271  27.841  1.00 50.00
ATOM    107  C   ILE    15      37.364  58.715  29.198  1.00 50.00
ATOM    108  O   ILE    15      36.967  59.866  29.372  1.00 50.00
ATOM    109  CB  ILE    15      39.470  58.044  27.965  1.00 50.00
ATOM    110  CG1 ILE    15      40.185  59.362  28.287  1.00 50.00
ATOM    111  CG2 ILE    15      40.079  57.265  26.775  1.00 50.00
ATOM    112  CD1 ILE    15      41.702  59.206  28.187  1.00 50.00
ATOM    113  N   ILE    16      37.344  57.748  30.112  1.00 50.00
ATOM    114  CA  ILE    16      36.932  57.862  31.530  1.00 50.00
ATOM    115  C   ILE    16      35.558  58.524  31.793  1.00 50.00
ATOM    116  O   ILE    16      34.732  58.673  30.894  1.00 50.00
ATOM    117  CB  ILE    16      38.062  58.428  32.425  1.00 50.00
ATOM    118  CG1 ILE    16      38.341  59.917  32.173  1.00 50.00
ATOM    119  CG2 ILE    16      39.328  57.567  32.290  1.00 50.00
ATOM    120  CD1 ILE    16      39.259  60.551  33.221  1.00 50.00
ATOM    121  N   GLY    17      35.395  58.950  33.053  1.00 50.00
ATOM    122  CA  GLY    17      34.120  59.372  33.664  1.00 50.00
ATOM    123  C   GLY    17      33.363  60.503  32.957  1.00 50.00
ATOM    124  O   GLY    17      33.908  61.323  32.219  1.00 50.00
ATOM    125  N   GLU    18      32.073  60.538  33.272  1.00 50.00
ATOM    126  CA  GLU    18      31.134  61.556  32.774  1.00 50.00
ATOM    127  C   GLU    18      30.310  62.104  33.951  1.00 50.00
ATOM    128  O   GLU    18      29.839  61.339  34.791  1.00 50.00
ATOM    129  CB  GLU    18      30.274  60.876  31.698  1.00 50.00
ATOM    130  CG  GLU    18      29.177  61.734  31.056  1.00 50.00
ATOM    131  CD  GLU    18      28.011  62.091  31.978  1.00 50.00
ATOM    132  OE1 GLU    18      27.678  61.246  32.832  1.00 50.00
ATOM    133  OE2 GLU    18      27.436  63.169  31.748  1.00 50.00
ATOM    134  N   GLY    19      30.082  63.422  33.910  1.00 50.00
ATOM    135  CA  GLY    19      29.298  64.129  34.943  1.00 50.00
ATOM    136  C   GLY    19      28.109  64.887  34.337  1.00 50.00
ATOM    137  O   GLY    19      28.064  65.143  33.140  1.00 50.00
ATOM    138  N   SER    20      27.209  65.334  35.206  1.00 50.00
ATOM    139  CA  SER    20      26.010  66.089  34.778  1.00 50.00
ATOM    140  C   SER    20      26.369  67.468  34.195  1.00 50.00
ATOM    141  O   SER    20      25.833  67.888  33.172  1.00 50.00
ATOM    142  CB  SER    20      25.047  66.250  35.957  1.00 50.00
ATOM    143  OG  SER    20      23.857  66.911  35.527  1.00 50.00
ATOM    144  N   ILE    21      27.312  68.140  34.855  1.00 50.00
ATOM    145  CA  ILE    21      27.821  69.454  34.416  1.00 50.00
ATOM    146  C   ILE    21      29.297  69.320  34.007  1.00 50.00
ATOM    147  O   ILE    21      30.207  69.434  34.821  1.00 50.00
ATOM    148  CB  ILE    21      27.629  70.521  35.516  1.00 50.00
ATOM    149  CG1 ILE    21      28.375  70.169  36.816  1.00 50.00
ATOM    150  CG2 ILE    21      26.132  70.719  35.799  1.00 50.00
ATOM    151  CD1 ILE    21      28.491  71.331  37.798  1.00 50.00
ATOM    152  N   GLY    22      29.509  68.938  32.752  1.00 50.00
ATOM    153  CA  GLY    22      30.871  68.716  32.249  1.00 50.00
ATOM    154  C   GLY    22      31.266  67.235  32.264  1.00 50.00
ATOM    155  O   GLY    22      30.627  66.393  32.893  1.00 50.00
ATOM    156  N   ASN    23      32.299  66.940  31.488  1.00 50.00
ATOM    157  CA  ASN    23      32.875  65.590  31.369  1.00 50.00
ATOM    158  C   ASN    23      34.331  65.571  31.833  1.00 50.00
ATOM    159  O   ASN    23      34.936  66.613  32.070  1.00 50.00
ATOM    160  CB  ASN    23      32.808  65.124  29.914  1.00 50.00
ATOM    161  CG  ASN    23      31.362  64.942  29.464  1.00 50.00
ATOM    162  OD1 ASN    23      30.855  65.588  28.566  1.00 50.00
ATOM    163  ND2 ASN    23      30.692  64.013  30.096  1.00 50.00
ATOM    164  N   VAL    24      34.849  64.365  32.028  1.00 50.00
ATOM    165  CA  VAL    24      36.239  64.186  32.483  1.00 50.00
ATOM    166  C   VAL    24      36.968  63.267  31.494  1.00 50.00
ATOM    167  O   VAL    24      36.479  62.190  31.170  1.00 50.00
ATOM    168  CB  VAL    24      36.260  63.594  33.906  1.00 50.00
ATOM    169  CG1 VAL    24      37.682  63.580  34.474  1.00 50.00
ATOM    170  CG2 VAL    24      35.351  64.360  34.876  1.00 50.00
ATOM    171  N   TYR    25      38.162  63.693  31.099  1.00 50.00
ATOM    172  CA  TYR    25      39.013  62.923  30.171  1.00 50.00
ATOM    173  C   TYR    25      40.401  62.718  30.787  1.00 50.00
ATOM    174  O   TYR    25      40.865  63.524  31.598  1.00 50.00
ATOM    175  CB  TYR    25      39.186  63.663  28.840  1.00 50.00
ATOM    176  CG  TYR    25      37.864  64.117  28.223  1.00 50.00
ATOM    177  CD1 TYR    25      37.284  65.319  28.616  1.00 50.00
ATOM    178  CD2 TYR    25      37.274  63.343  27.236  1.00 50.00
ATOM    179  CE1 TYR    25      36.105  65.740  28.023  1.00 50.00
ATOM    180  CE2 TYR    25      36.101  63.771  26.633  1.00 50.00
ATOM    181  CZ  TYR    25      35.520  64.969  27.027  1.00 50.00
ATOM    182  OH  TYR    25      34.406  65.421  26.400  1.00 50.00
ATOM    183  N   ARG    26      41.022  61.601  30.439  1.00 50.00
ATOM    184  CA  ARG    26      42.444  61.383  30.770  1.00 50.00
ATOM    185  C   ARG    26      43.299  61.909  29.604  1.00 50.00
ATOM    186  O   ARG    26      42.858  62.011  28.458  1.00 50.00
ATOM    187  CB  ARG    26      42.696  59.906  31.115  1.00 50.00
ATOM    188  CG  ARG    26      44.165  59.493  31.212  1.00 50.00
ATOM    189  CD  ARG    26      44.277  57.975  31.242  1.00 50.00
ATOM    190  NE  ARG    26      45.658  57.614  31.590  1.00 50.00
ATOM    191  CZ  ARG    26      46.101  56.365  31.737  1.00 50.00
ATOM    192  NH1 ARG    26      45.295  55.328  31.570  1.00 50.00
ATOM    193  NH2 ARG    26      47.363  56.135  32.050  1.00 50.00
ATOM    194  N   ALA    27      44.499  62.347  29.958  1.00 50.00
ATOM    195  CA  ALA    27      45.428  62.967  29.001  1.00 50.00
ATOM    196  C   ALA    27      46.852  62.978  29.548  1.00 50.00
ATOM    197  O   ALA    27      47.062  62.945  30.758  1.00 50.00
ATOM    198  CB  ALA    27      45.012  64.424  28.827  1.00 50.00
ATOM    199  N   GLU    28      47.796  63.024  28.621  1.00 50.00
ATOM    200  CA  GLU    28      49.219  63.202  28.948  1.00 50.00
ATOM    201  C   GLU    28      49.659  64.596  28.490  1.00 50.00
ATOM    202  O   GLU    28      49.287  65.060  27.410  1.00 50.00
ATOM    203  CB  GLU    28      50.057  62.115  28.263  1.00 50.00
ATOM    204  CG  GLU    28      49.892  62.111  26.736  1.00 50.00
ATOM    205  CD  GLU    28      50.744  61.034  26.077  1.00 50.00
ATOM    206  OE1 GLU    28      50.422  59.850  26.312  1.00 50.00
ATOM    207  OE2 GLU    28      51.689  61.423  25.360  1.00 50.00
ATOM    208  N   LEU    29      50.414  65.249  29.358  1.00 50.00
ATOM    209  CA  LEU    29      50.912  66.600  29.067  1.00 50.00
ATOM    210  C   LEU    29      52.285  66.576  28.407  1.00 50.00
ATOM    211  O   LEU    29      52.947  65.541  28.397  1.00 50.00
ATOM    212  CB  LEU    29      50.955  67.420  30.350  1.00 50.00
ATOM    213  CG  LEU    29      49.569  67.734  30.901  1.00 50.00
ATOM    214  CD1 LEU    29      49.854  68.658  32.076  1.00 50.00
ATOM    215  CD2 LEU    29      48.653  68.439  29.890  1.00 50.00
ATOM    216  N   ARG    30      52.733  67.757  27.989  1.00 50.00
ATOM    217  CA  ARG    30      54.065  67.932  27.374  1.00 50.00
ATOM    218  C   ARG    30      55.211  67.369  28.227  1.00 50.00
ATOM    219  O   ARG    30      56.199  66.880  27.690  1.00 50.00
ATOM    220  CB  ARG    30      54.339  69.409  27.097  1.00 50.00
ATOM    221  CG  ARG    30      53.590  69.893  25.854  1.00 50.00
ATOM    222  CD  ARG    30      53.827  71.383  25.610  1.00 50.00
ATOM    223  NE  ARG    30      53.144  72.181  26.645  1.00 50.00
ATOM    224  CZ  ARG    30      53.133  73.512  26.728  1.00 50.00
ATOM    225  NH1 ARG    30      53.793  74.265  25.855  1.00 50.00
ATOM    226  NH2 ARG    30      52.417  74.106  27.675  1.00 50.00
ATOM    227  N   HIS    31      55.009  67.352  29.544  1.00 50.00
ATOM    228  CA  HIS    31      56.020  66.834  30.487  1.00 50.00
ATOM    229  C   HIS    31      55.791  65.365  30.890  1.00 50.00
ATOM    230  O   HIS    31      56.358  64.882  31.867  1.00 50.00
ATOM    231  CB  HIS    31      56.057  67.735  31.725  1.00 50.00
ATOM    232  CG  HIS    31      56.471  69.165  31.375  1.00 50.00
ATOM    233  ND1 HIS    31      55.646  70.138  30.993  1.00 50.00
ATOM    234  CD2 HIS    31      57.689  69.682  31.496  1.00 50.00
ATOM    235  CE1 HIS    31      56.351  71.259  30.888  1.00 50.00
ATOM    236  NE2 HIS    31      57.610  70.976  31.202  1.00 50.00
ATOM    237  N   GLY    32      54.921  64.685  30.131  1.00 50.00
ATOM    238  CA  GLY    32      54.618  63.251  30.312  1.00 50.00
ATOM    239  C   GLY    32      53.746  62.930  31.535  1.00 50.00
ATOM    240  O   GLY    32      53.436  61.767  31.776  1.00 50.00
ATOM    241  N   LYS    33      53.297  63.961  32.249  1.00 50.00
ATOM    242  CA  LYS    33      52.416  63.796  33.417  1.00 50.00
ATOM    243  C   LYS    33      51.017  63.350  32.979  1.00 50.00
ATOM    244  O   LYS    33      50.360  64.029  32.187  1.00 50.00
ATOM    245  CB  LYS    33      52.317  65.117  34.190  1.00 50.00
ATOM    246  CG  LYS    33      51.474  64.992  35.466  1.00 50.00
ATOM    247  CD  LYS    33      52.121  64.035  36.473  1.00 50.00
ATOM    248  CE  LYS    33      51.297  63.907  37.755  1.00 50.00
ATOM    249  NZ  LYS    33      50.002  63.261  37.505  1.00 50.00
ATOM    250  N   PHE    34      50.586  62.230  33.546  1.00 50.00
ATOM    251  CA  PHE    34      49.220  61.720  33.335  1.00 50.00
ATOM    252  C   PHE    34      48.303  62.637  34.127  1.00 50.00
ATOM    253  O   PHE    34      48.586  62.979  35.267  1.00 50.00
ATOM    254  CB  PHE    34      49.094  60.274  33.830  1.00 50.00
ATOM    255  CG  PHE    34      49.911  59.277  32.995  1.00 50.00
ATOM    256  CD1 PHE    34      51.080  59.642  32.334  1.00 50.00
ATOM    257  CD2 PHE    34      49.475  57.966  32.883  1.00 50.00
ATOM    258  CE1 PHE    34      51.801  58.752  31.574  1.00 50.00
ATOM    259  CE2 PHE    34      50.201  57.057  32.116  1.00 50.00
ATOM    260  CZ  PHE    34      51.361  57.449  31.462  1.00 50.00
ATOM    261  N   LEU    35      47.201  63.022  33.524  1.00 50.00
ATOM    262  CA  LEU    35      46.381  64.100  34.076  1.00 50.00
ATOM    263  C   LEU    35      44.892  63.866  33.806  1.00 50.00
ATOM    264  O   LEU    35      44.528  63.145  32.878  1.00 50.00
ATOM    265  CB  LEU    35      46.929  65.356  33.420  1.00 50.00
ATOM    266  CG  LEU    35      46.270  66.602  33.940  1.00 50.00
ATOM    267  CD1 LEU    35      47.355  67.626  33.722  1.00 50.00
ATOM    268  CD2 LEU    35      45.018  66.945  33.115  1.00 50.00
ATOM    269  N   ALA    36      44.073  64.508  34.633  1.00 50.00
ATOM    270  CA  ALA    36      42.604  64.429  34.570  1.00 50.00
ATOM    271  C   ALA    36      41.967  65.811  34.351  1.00 50.00
ATOM    272  O   ALA    36      42.049  66.696  35.205  1.00 50.00
ATOM    273  CB  ALA    36      42.107  63.813  35.878  1.00 50.00
ATOM    274  N   VAL    37      41.302  65.939  33.207  1.00 50.00
ATOM    275  CA  VAL    37      40.667  67.197  32.769  1.00 50.00
ATOM    276  C   VAL    37      39.145  67.162  32.987  1.00 50.00
ATOM    277  O   VAL    37      38.405  66.481  32.275  1.00 50.00
ATOM    278  CB  VAL    37      41.041  67.495  31.302  1.00 50.00
ATOM    279  CG1 VAL    37      40.595  66.413  30.317  1.00 50.00
ATOM    280  CG2 VAL    37      40.494  68.850  30.853  1.00 50.00
ATOM    281  N   LYS    38      38.698  67.972  33.935  1.00 50.00
ATOM    282  CA  LYS    38      37.259  68.105  34.203  1.00 50.00
ATOM    283  C   LYS    38      36.681  69.270  33.381  1.00 50.00
ATOM    284  O   LYS    38      36.619  70.412  33.836  1.00 50.00
ATOM    285  CB  LYS    38      37.064  68.289  35.709  1.00 50.00
ATOM    286  CG  LYS    38      35.611  68.046  36.128  1.00 50.00
ATOM    287  CD  LYS    38      35.389  68.218  37.636  1.00 50.00
ATOM    288  CE  LYS    38      36.139  67.182  38.480  1.00 50.00
ATOM    289  NZ  LYS    38      35.781  67.287  39.900  1.00 50.00
ATOM    290  N   LYS    39      36.411  68.932  32.115  1.00 50.00
ATOM    291  CA  LYS    39      35.743  69.783  31.124  1.00 50.00
ATOM    292  C   LYS    39      34.348  70.228  31.491  1.00 50.00
ATOM    293  O   LYS    39      33.453  69.432  31.261  1.00 50.00
ATOM    294  CB  LYS    39      35.837  69.234  29.681  1.00 50.00
ATOM    295  CG  LYS    39      35.487  70.311  28.633  1.00 50.00
ATOM    296  CD  LYS    39      35.786  69.830  27.219  1.00 50.00
ATOM    297  CE  LYS    39      35.339  70.824  26.149  1.00 50.00
ATOM    298  NZ  LYS    39      35.517  70.254  24.806  1.00 50.00
ATOM    299  N   LEU    40      34.162  71.505  31.820  1.00 50.00
ATOM    300  CA  LEU    40      32.837  71.950  32.288  1.00 50.00
ATOM    301  C   LEU    40      32.046  72.757  31.252  1.00 50.00
ATOM    302  O   LEU    40      31.185  73.561  31.607  1.00 50.00
ATOM    303  CB  LEU    40      32.987  72.763  33.580  1.00 50.00
ATOM    304  CG  LEU    40      33.609  71.970  34.731  1.00 50.00
ATOM    305  CD1 LEU    40      33.799  72.889  35.933  1.00 50.00
ATOM    306  CD2 LEU    40      32.731  70.796  35.148  1.00 50.00
ATOM    307  N   SER    41      32.322  72.500  29.974  1.00 50.00
ATOM    308  CA  SER    41      31.641  73.226  28.885  1.00 50.00
ATOM    309  C   SER    41      30.196  72.755  28.655  1.00 50.00
ATOM    310  O   SER    41      29.324  73.555  28.318  1.00 50.00
ATOM    311  CB  SER    41      32.436  73.135  27.583  1.00 50.00
ATOM    312  OG  SER    41      31.789  73.933  26.591  1.00 50.00
ATOM    313  N   ASN    42      29.954  71.455  28.829  1.00 50.00
ATOM    314  CA  ASN    42      28.602  70.890  28.662  1.00 50.00
ATOM    315  C   ASN    42      27.657  71.400  29.751  1.00 50.00
ATOM    316  O   ASN    42      27.910  71.224  30.943  1.00 50.00
ATOM    317  CB  ASN    42      28.623  69.360  28.682  1.00 50.00
ATOM    318  CG  ASN    42      29.271  68.783  27.424  1.00 50.00
ATOM    319  OD1 ASN    42      30.299  68.128  27.472  1.00 50.00
ATOM    320  ND2 ASN    42      28.670  69.052  26.283  1.00 50.00
ATOM    321  N   THR    43      26.577  72.018  29.293  1.00 99.99
ATOM    322  CA  THR    43      25.556  72.602  30.181  1.00 99.99
ATOM    323  C   THR    43      24.207  72.654  29.458  1.00 99.99
ATOM    324  O   THR    43      24.149  72.801  28.238  1.00 99.99
ATOM    325  CB  THR    43      25.971  74.011  30.645  1.00 99.99
ATOM    326  OG1 THR    43      24.983  74.486  31.565  1.00 99.99
ATOM    327  CG2 THR    43      26.190  74.997  29.487  1.00 99.99
ATOM    328  N   ILE    44      23.152  72.602  30.257  1.00 99.99
ATOM    329  CA  ILE    44      21.765  72.704  29.764  1.00 99.99
ATOM    330  C   ILE    44      21.140  74.089  30.031  1.00 99.99
ATOM    331  O   ILE    44      19.963  74.340  29.780  1.00 99.99
ATOM    332  CB  ILE    44      20.938  71.557  30.380  1.00 99.99
ATOM    333  CG1 ILE    44      19.519  71.464  29.794  1.00 99.99
ATOM    334  CG2 ILE    44      20.883  71.660  31.913  1.00 99.99
ATOM    335  CD1 ILE    44      19.506  71.302  28.268  1.00 99.99
ATOM    336  N   ASN    45      21.931  74.958  30.641  1.00 99.99
ATOM    337  CA  ASN    45      21.493  76.322  30.970  1.00 99.99
ATOM    338  C   ASN    45      22.698  77.272  30.967  1.00 99.99
ATOM    339  O   ASN    45      23.831  76.877  30.693  1.00 99.99
ATOM    340  CB  ASN    45      20.773  76.301  32.331  1.00 99.99
ATOM    341  CG  ASN    45      21.679  75.833  33.472  1.00 99.99
ATOM    342  OD1 ASN    45      22.884  75.979  33.458  1.00 99.99
ATOM    343  ND2 ASN    45      21.105  75.252  34.492  1.00 99.99
ATOM    344  N   ARG    46      22.427  78.520  31.319  1.00 99.99
ATOM    345  CA  ARG    46      23.467  79.555  31.432  1.00 99.99
ATOM    346  C   ARG    46      24.208  79.366  32.750  1.00 99.99
ATOM    347  O   ARG    46      23.612  79.425  33.831  1.00 99.99
ATOM    348  CB  ARG    46      22.860  80.956  31.364  1.00 99.99
ATOM    349  CG  ARG    46      21.854  81.237  32.483  1.00 99.99
ATOM    350  CD  ARG    46      21.436  82.700  32.474  1.00 99.99
ATOM    351  NE  ARG    46      20.497  82.938  33.581  1.00 99.99
ATOM    352  CZ  ARG    46      19.209  82.580  33.618  1.00 99.99
ATOM    353  NH1 ARG    46      18.647  81.929  32.605  1.00 99.99
ATOM    354  NH2 ARG    46      18.461  82.916  34.661  1.00 99.99
ATOM    355  N   THR    47      25.486  79.012  32.643  1.00 99.99
ATOM    356  CA  THR    47      26.224  78.613  33.849  1.00 99.99
ATOM    357  C   THR    47      25.394  77.408  34.381  1.00 99.99
ATOM    358  O   THR    47      25.317  76.470  33.599  1.00 99.99
ATOM    359  CB  THR    47      26.250  79.890  34.696  1.00 99.99
ATOM    360  OG1 THR    47      26.714  81.038  34.016  1.00 99.99
ATOM    361  CG2 THR    47      27.388  79.779  35.612  1.00 99.99
ATOM    362  N   GLN    48      24.983  77.232  35.652  1.00 50.00
ATOM    363  CA  GLN    48      25.561  77.822  36.864  1.00 50.00
ATOM    364  C   GLN    48      26.769  76.992  37.305  1.00 50.00
ATOM    365  O   GLN    48      27.133  76.919  38.476  1.00 50.00
ATOM    366  CB  GLN    48      24.603  78.344  37.945  1.00 50.00
ATOM    367  CG  GLN    48      25.296  79.368  38.870  1.00 50.00
ATOM    368  CD  GLN    48      25.804  80.638  38.167  1.00 50.00
ATOM    369  OE1 GLN    48      25.104  81.302  37.416  1.00 50.00
ATOM    370  NE2 GLN    48      27.099  80.893  38.272  1.00 50.00
ATOM    371  N   SER    49      27.400  76.406  36.285  1.00 50.00
ATOM    372  CA  SER    49      28.627  75.609  36.429  1.00 50.00
ATOM    373  C   SER    49      29.810  76.539  36.707  1.00 50.00
ATOM    374  O   SER    49      30.762  76.169  37.386  1.00 50.00
ATOM    375  CB  SER    49      28.877  74.811  35.150  1.00 50.00
ATOM    376  OG  SER    49      30.015  73.975  35.346  1.00 50.00
ATOM    377  N   ASP    50      29.665  77.792  36.281  1.00 50.00
ATOM    378  CA  ASP    50      30.680  78.829  36.550  1.00 50.00
ATOM    379  C   ASP    50      30.840  79.044  38.052  1.00 50.00
ATOM    380  O   ASP    50      31.970  79.034  38.522  1.00 50.00
ATOM    381  CB  ASP    50      30.341  80.135  35.839  1.00 50.00
ATOM    382  CG  ASP    50      31.140  81.396  36.030  1.00 50.00
ATOM    383  OD1 ASP    50      31.849  81.441  37.040  1.00 50.00
ATOM    384  OD2 ASP    50      30.925  82.301  35.203  1.00 50.00
ATOM    385  N   GLY    51      29.723  79.040  38.794  1.00 50.00
ATOM    386  CA  GLY    51      29.772  79.204  40.262  1.00 50.00
ATOM    387  C   GLY    51      30.568  78.079  40.943  1.00 50.00
ATOM    388  O   GLY    51      31.456  78.328  41.757  1.00 50.00
ATOM    389  N   GLU    52      30.314  76.855  40.494  1.00 50.00
ATOM    390  CA  GLU    52      30.974  75.652  41.036  1.00 50.00
ATOM    391  C   GLU    52      32.442  75.562  40.606  1.00 50.00
ATOM    392  O   GLU    52      33.301  75.109  41.359  1.00 50.00
ATOM    393  CB  GLU    52      30.233  74.403  40.569  1.00 50.00
ATOM    394  CG  GLU    52      28.761  74.447  40.989  1.00 50.00
ATOM    395  CD  GLU    52      28.023  73.161  40.626  1.00 50.00
ATOM    396  OE1 GLU    52      28.620  72.077  40.814  1.00 50.00
ATOM    397  OE2 GLU    52      26.859  73.290  40.187  1.00 50.00
ATOM    398  N   PHE    53      32.713  76.069  39.409  1.00 50.00
ATOM    399  CA  PHE    53      34.079  76.121  38.872  1.00 50.00
ATOM    400  C   PHE    53      34.959  77.069  39.670  1.00 50.00
ATOM    401  O   PHE    53      36.080  76.701  39.983  1.00 50.00
ATOM    402  CB  PHE    53      34.023  76.599  37.441  1.00 50.00
ATOM    403  CG  PHE    53      35.367  76.883  36.771  1.00 50.00
ATOM    404  CD1 PHE    53      36.156  75.856  36.288  1.00 50.00
ATOM    405  CD2 PHE    53      35.784  78.193  36.621  1.00 50.00
ATOM    406  CE1 PHE    53      37.366  76.151  35.675  1.00 50.00
ATOM    407  CE2 PHE    53      36.990  78.500  36.016  1.00 50.00
ATOM    408  CZ  PHE    53      37.787  77.470  35.543  1.00 50.00
ATOM    409  N   LEU    54      34.420  78.233  40.025  1.00 50.00
ATOM    410  CA  LEU    54      35.125  79.197  40.885  1.00 50.00
ATOM    411  C   LEU    54      35.213  78.690  42.334  1.00 50.00
ATOM    412  O   LEU    54      36.126  78.962  43.091  1.00 50.00
ATOM    413  CB  LEU    54      34.416  80.556  40.874  1.00 50.00
ATOM    414  CG  LEU    54      34.752  81.429  39.659  1.00 50.00
ATOM    415  CD1 LEU    54      34.306  80.814  38.350  1.00 50.00
ATOM    416  CD2 LEU    54      34.056  82.782  39.766  1.00 50.00
ATOM    417  N   ASN    55      34.189  77.968  42.763  1.00 50.00
ATOM    418  CA  ASN    55      34.208  77.420  44.130  1.00 50.00
ATOM    419  C   ASN    55      35.305  76.357  44.297  1.00 50.00
ATOM    420  O   ASN    55      36.075  76.386  45.259  1.00 50.00
ATOM    421  CB  ASN    55      32.837  76.831  44.431  1.00 50.00
ATOM    422  CG  ASN    55      32.746  76.390  45.888  1.00 50.00
ATOM    423  OD1 ASN    55      33.492  75.555  46.374  1.00 50.00
ATOM    424  ND2 ASN    55      31.843  77.014  46.603  1.00 50.00
ATOM    425  N   LEU    56      35.440  75.515  43.271  1.00 50.00
ATOM    426  CA  LEU    56      36.468  74.460  43.248  1.00 50.00
ATOM    427  C   LEU    56      37.875  75.044  42.998  1.00 50.00
ATOM    428  O   LEU    56      38.896  74.383  43.107  1.00 50.00
ATOM    429  CB  LEU    56      36.072  73.385  42.224  1.00 50.00
ATOM    430  CG  LEU    56      36.960  72.129  42.285  1.00 50.00
ATOM    431  CD1 LEU    56      36.206  70.933  41.719  1.00 50.00
ATOM    432  CD2 LEU    56      38.249  72.245  41.471  1.00 50.00
ATOM    433  N   VAL    57      37.965  76.356  42.861  1.00 50.00
ATOM    434  CA  VAL    57      39.275  76.995  42.679  1.00 50.00
ATOM    435  C   VAL    57      39.794  77.520  44.014  1.00 50.00
ATOM    436  O   VAL    57      40.855  77.101  44.452  1.00 50.00
ATOM    437  CB  VAL    57      39.307  78.084  41.589  1.00 50.00
ATOM    438  CG1 VAL    57      38.834  77.549  40.243  1.00 50.00
ATOM    439  CG2 VAL    57      38.597  79.398  41.905  1.00 50.00
ATOM    440  N   SER    58      38.960  78.299  44.694  1.00 50.00
ATOM    441  CA  SER    58      39.311  78.939  45.973  1.00 50.00
ATOM    442  C   SER    58      39.406  77.913  47.103  1.00 50.00
ATOM    443  O   SER    58      40.361  77.939  47.878  1.00 50.00
ATOM    444  CB  SER    58      38.291  80.018  46.337  1.00 50.00
ATOM    445  OG  SER    58      36.990  79.433  46.441  1.00 50.00
ATOM    446  N   ASN    59      38.481  76.953  47.090  1.00 50.00
ATOM    447  CA  ASN    59      38.472  75.863  48.081  1.00 50.00
ATOM    448  C   ASN    59      39.684  74.936  47.899  1.00 50.00
ATOM    449  O   ASN    59      40.295  74.505  48.872  1.00 50.00
ATOM    450  CB  ASN    59      37.175  75.059  47.964  1.00 50.00
ATOM    451  CG  ASN    59      37.071  74.006  49.070  1.00 50.00
ATOM    452  OD1 ASN    59      37.886  73.107  49.211  1.00 50.00
ATOM    453  ND2 ASN    59      36.040  74.123  49.874  1.00 50.00
ATOM    454  N   VAL    60      40.102  74.781  46.645  1.00 50.00
ATOM    455  CA  VAL    60      41.212  73.875  46.293  1.00 50.00
ATOM    456  C   VAL    60      42.554  74.630  46.211  1.00 50.00
ATOM    457  O   VAL    60      43.604  74.073  45.904  1.00 50.00
ATOM    458  CB  VAL    60      40.872  73.132  44.990  1.00 50.00
ATOM    459  CG1 VAL    60      41.945  72.116  44.624  1.00 50.00
ATOM    460  CG2 VAL    60      39.598  72.298  45.144  1.00 50.00
ATOM    461  N   LEU    61      42.530  75.919  46.519  1.00 50.00
ATOM    462  CA  LEU    61      43.771  76.697  46.657  1.00 50.00
ATOM    463  C   LEU    61      44.499  76.324  47.944  1.00 50.00
ATOM    464  O   LEU    61      45.719  76.444  48.036  1.00 50.00
ATOM    465  CB  LEU    61      43.500  78.198  46.608  1.00 50.00
ATOM    466  CG  LEU    61      43.031  78.631  45.216  1.00 50.00
ATOM    467  CD1 LEU    61      42.662  80.111  45.208  1.00 50.00
ATOM    468  CD2 LEU    61      44.036  78.294  44.109  1.00 50.00
ATOM    469  N   LYS    62      43.714  75.839  48.904  1.00 50.00
ATOM    470  CA  LYS    62      44.216  75.136  50.096  1.00 50.00
ATOM    471  C   LYS    62      44.701  73.730  49.703  1.00 50.00
ATOM    472  O   LYS    62      44.367  72.714  50.314  1.00 50.00
ATOM    473  CB  LYS    62      43.086  75.064  51.129  1.00 50.00
ATOM    474  CG  LYS    62      42.678  76.448  51.650  1.00 50.00
ATOM    475  CD  LYS    62      43.799  77.146  52.428  1.00 50.00
ATOM    476  CE  LYS    62      44.129  76.403  53.726  1.00 50.00
ATOM    477  NZ  LYS    62      45.191  77.085  54.471  1.00 50.00
ATOM    478  N   LEU    63      45.409  73.694  48.581  1.00 50.00
ATOM    479  CA  LEU    63      45.913  72.459  47.981  1.00 50.00
ATOM    480  C   LEU    63      47.177  72.039  48.723  1.00 50.00
ATOM    481  O   LEU    63      48.291  72.472  48.426  1.00 50.00
ATOM    482  CB  LEU    63      46.196  72.725  46.512  1.00 50.00
ATOM    483  CG  LEU    63      46.594  71.449  45.787  1.00 50.00
ATOM    484  CD1 LEU    63      46.250  71.757  44.366  1.00 50.00
ATOM    485  CD2 LEU    63      48.100  71.181  45.772  1.00 50.00
ATOM    486  N   LYS    64      46.950  71.209  49.726  1.00 50.00
ATOM    487  CA  LYS    64      48.037  70.746  50.600  1.00 50.00
ATOM    488  C   LYS    64      47.482  69.722  51.580  1.00 50.00
ATOM    489  O   LYS    64      47.359  70.053  52.750  1.00 50.00
ATOM    490  CB  LYS    64      48.638  71.944  51.372  1.00 50.00
ATOM    491  CG  LYS    64      49.799  71.569  52.302  1.00 50.00
ATOM    492  CD  LYS    64      50.991  71.038  51.511  1.00 50.00
ATOM    493  CE  LYS    64      52.133  70.688  52.460  1.00 50.00
ATOM    494  NZ  LYS    64      53.316  70.264  51.702  1.00 50.00
ATOM    495  N   ARG    65      47.173  68.525  51.075  1.00 50.00
ATOM    496  CA  ARG    65      46.741  67.362  51.883  1.00 50.00
ATOM    497  C   ARG    65      46.783  66.069  51.059  1.00 50.00
ATOM    498  O   ARG    65      46.358  66.062  49.912  1.00 50.00
ATOM    499  CB  ARG    65      45.314  67.471  52.449  1.00 99.99
ATOM    500  CG  ARG    65      45.040  68.646  53.376  1.00 99.99
ATOM    501  CD  ARG    65      45.940  68.528  54.598  1.00 99.99
ATOM    502  NE  ARG    65      45.427  67.419  55.388  1.00 99.99
ATOM    503  CZ  ARG    65      45.968  66.987  56.516  1.00 99.99
ATOM    504  NH1 ARG    65      47.060  67.557  57.013  1.00 99.99
ATOM    505  NH2 ARG    65      45.394  65.987  57.160  1.00 99.99
ATOM    506  N   GLY    66      47.243  65.024  51.799  1.00 50.00
ATOM    507  CA  GLY    66      47.367  63.573  51.557  1.00 50.00
ATOM    508  C   GLY    66      46.032  62.817  51.271  1.00 50.00
ATOM    509  O   GLY    66      45.931  61.716  50.759  1.00 50.00
ATOM    510  N   HIS    67      44.963  63.551  51.492  1.00 50.00
ATOM    511  CA  HIS    67      43.657  62.935  51.218  1.00 50.00
ATOM    512  C   HIS    67      42.687  63.855  50.497  1.00 50.00
ATOM    513  O   HIS    67      41.484  63.626  50.502  1.00 50.00
ATOM    514  CB  HIS    67      43.148  62.350  52.532  1.00 50.00
ATOM    515  CG  HIS    67      44.060  61.246  53.060  1.00 50.00
ATOM    516  ND1 HIS    67      44.275  60.074  52.474  1.00 50.00
ATOM    517  CD2 HIS    67      44.790  61.306  54.168  1.00 50.00
ATOM    518  CE1 HIS    67      45.147  59.407  53.222  1.00 50.00
ATOM    519  NE2 HIS    67      45.458  60.163  54.274  1.00 50.00
ATOM    520  N   ILE    68      43.248  64.852  49.825  1.00 50.00
ATOM    521  CA  ILE    68      42.460  65.783  49.010  1.00 50.00
ATOM    522  C   ILE    68      43.064  65.780  47.606  1.00 50.00
ATOM    523  O   ILE    68      44.271  65.949  47.427  1.00 50.00
ATOM    524  CB  ILE    68      42.438  67.200  49.619  1.00 50.00
ATOM    525  CG1 ILE    68      43.821  67.863  49.562  1.00 50.00
ATOM    526  CG2 ILE    68      41.867  67.177  51.049  1.00 50.00
ATOM    527  CD1 ILE    68      43.859  69.339  49.961  1.00 50.00
ATOM    528  N   LEU    69      42.211  65.540  46.626  1.00 50.00
ATOM    529  CA  LEU    69      42.653  65.571  45.230  1.00 50.00
ATOM    530  C   LEU    69      43.322  66.935  44.960  1.00 50.00
ATOM    531  O   LEU    69      42.728  67.997  45.147  1.00 50.00
ATOM    532  CB  LEU    69      41.421  65.265  44.369  1.00 50.00
ATOM    533  CG  LEU    69      41.767  65.184  42.890  1.00 50.00
ATOM    534  CD1 LEU    69      40.680  64.515  42.061  1.00 50.00
ATOM    535  CD2 LEU    69      41.774  66.614  42.435  1.00 50.00
ATOM    536  N   GLU    70      44.547  66.853  44.457  1.00 50.00
ATOM    537  CA  GLU    70      45.357  68.048  44.174  1.00 50.00
ATOM    538  C   GLU    70      45.028  68.620  42.791  1.00 50.00
ATOM    539  O   GLU    70      45.087  67.918  41.780  1.00 50.00
ATOM    540  CB  GLU    70      46.843  67.701  44.214  1.00 99.99
ATOM    541  CG  GLU    70      47.303  67.122  45.557  1.00 99.99
ATOM    542  CD  GLU    70      48.808  66.830  45.561  1.00 99.99
ATOM    543  OE1 GLU    70      49.380  66.654  44.459  1.00 99.99
ATOM    544  OE2 GLU    70      49.365  66.801  46.679  1.00 99.99
ATOM    545  N   LEU    71      44.624  69.882  42.788  1.00 50.00
ATOM    546  CA  LEU    71      44.475  70.665  41.547  1.00 50.00
ATOM    547  C   LEU    71      45.840  71.093  40.983  1.00 50.00
ATOM    548  O   LEU    71      46.666  71.744  41.604  1.00 50.00
ATOM    549  CB  LEU    71      43.574  71.869  41.824  1.00 50.00
ATOM    550  CG  LEU    71      43.439  72.887  40.695  1.00 50.00
ATOM    551  CD1 LEU    71      42.078  73.571  40.768  1.00 50.00
ATOM    552  CD2 LEU    71      44.485  73.981  40.869  1.00 50.00
ATOM    553  N   LEU    72      46.033  70.780  39.724  1.00 50.00
ATOM    554  CA  LEU    72      47.241  71.191  38.982  1.00 50.00
ATOM    555  C   LEU    72      47.109  72.602  38.398  1.00 50.00
ATOM    556  O   LEU    72      48.066  73.394  38.470  1.00 50.00
ATOM    557  CB  LEU    72      47.572  70.152  37.902  1.00 50.00
ATOM    558  CG  LEU    72      48.294  68.908  38.435  1.00 50.00
ATOM    559  CD1 LEU    72      47.459  68.134  39.451  1.00 50.00
ATOM    560  CD2 LEU    72      48.692  67.997  37.274  1.00 50.00
ATOM    561  N   GLY    73      45.941  72.926  37.881  1.00 50.00
ATOM    562  CA  GLY    73      45.667  74.193  37.161  1.00 50.00
ATOM    563  C   GLY    73      44.244  74.265  36.594  1.00 50.00
ATOM    564  O   GLY    73      43.399  73.373  36.748  1.00 50.00
ATOM    565  N   TYR    74      43.936  75.430  36.071  1.00 50.00
ATOM    566  CA  TYR    74      42.605  75.738  35.521  1.00 50.00
ATOM    567  C   TYR    74      42.731  76.394  34.139  1.00 50.00
ATOM    568  O   TYR    74      43.845  76.595  33.658  1.00 50.00
ATOM    569  CB  TYR    74      41.854  76.620  36.526  1.00 50.00
ATOM    570  CG  TYR    74      42.575  77.944  36.782  1.00 50.00
ATOM    571  CD1 TYR    74      43.511  78.040  37.804  1.00 50.00
ATOM    572  CD2 TYR    74      42.269  79.051  36.003  1.00 50.00
ATOM    573  CE1 TYR    74      44.134  79.254  38.057  1.00 50.00
ATOM    574  CE2 TYR    74      42.890  80.265  36.255  1.00 50.00
ATOM    575  CZ  TYR    74      43.822  80.364  37.281  1.00 50.00
ATOM    576  OH  TYR    74      44.441  81.547  37.515  1.00 50.00
ATOM    577  N   CYS    75      41.596  76.796  33.576  1.00 50.00
ATOM    578  CA  CYS    75      41.562  77.340  32.210  1.00 50.00
ATOM    579  C   CYS    75      40.858  78.700  32.115  1.00 50.00
ATOM    580  O   CYS    75      41.518  79.735  32.116  1.00 50.00
ATOM    581  CB  CYS    75      40.956  76.292  31.271  1.00 50.00
ATOM    582  SG  CYS    75      41.036  76.778  29.510  1.00 50.00
ATOM    583  N   ASN    76      39.531  78.667  31.969  1.00 50.00
ATOM    584  CA  ASN    76      38.701  79.868  31.731  1.00 50.00
ATOM    585  C   ASN    76      39.220  80.691  30.530  1.00 50.00
ATOM    586  O   ASN    76      39.573  81.863  30.612  1.00 50.00
ATOM    587  CB  ASN    76      38.616  80.711  33.011  1.00 50.00
ATOM    588  CG  ASN    76      37.645  81.887  32.861  1.00 50.00
ATOM    589  OD1 ASN    76      37.725  82.777  32.030  1.00 50.00
ATOM    590  ND2 ASN    76      36.640  81.894  33.691  1.00 50.00
ATOM    591  N   GLU    77      39.434  80.009  29.416  1.00 50.00
ATOM    592  CA  GLU    77      39.946  80.678  28.213  1.00 50.00
ATOM    593  C   GLU    77      39.059  80.311  27.030  1.00 50.00
ATOM    594  O   GLU    77      38.750  79.141  26.820  1.00 50.00
ATOM    595  CB  GLU    77      41.378  80.208  27.983  1.00 50.00
ATOM    596  CG  GLU    77      42.065  80.963  26.844  1.00 50.00
ATOM    597  CD  GLU    77      43.469  80.431  26.568  1.00 50.00
ATOM    598  OE1 GLU    77      44.086  79.928  27.528  1.00 50.00
ATOM    599  OE2 GLU    77      43.899  80.548  25.400  1.00 50.00
ATOM    600  N   PHE    78      38.660  81.336  26.285  1.00 50.00
ATOM    601  CA  PHE    78      37.876  81.186  25.038  1.00 50.00
ATOM    602  C   PHE    78      36.604  80.371  25.288  1.00 50.00
ATOM    603  O   PHE    78      36.415  79.277  24.753  1.00 50.00
ATOM    604  CB  PHE    78      38.720  80.563  23.909  1.00 50.00
ATOM    605  CG  PHE    78      39.856  81.458  23.406  1.00 50.00
ATOM    606  CD1 PHE    78      40.521  82.337  24.253  1.00 50.00
ATOM    607  CD2 PHE    78      40.249  81.380  22.076  1.00 50.00
ATOM    608  CE1 PHE    78      41.561  83.121  23.815  1.00 50.00
ATOM    609  CE2 PHE    78      41.298  82.173  21.626  1.00 50.00
ATOM    610  CZ  PHE    78      41.955  83.038  22.494  1.00 50.00
ATOM    611  N   GLY    79      35.836  80.876  26.261  1.00 50.00
ATOM    612  CA  GLY    79      34.556  80.261  26.659  1.00 50.00
ATOM    613  C   GLY    79      34.692  78.990  27.514  1.00 50.00
ATOM    614  O   GLY    79      33.775  78.656  28.259  1.00 50.00
ATOM    615  N   GLN    80      35.811  78.283  27.376  1.00 50.00
ATOM    616  CA  GLN    80      36.076  77.035  28.112  1.00 50.00
ATOM    617  C   GLN    80      36.385  77.293  29.587  1.00 50.00
ATOM    618  O   GLN    80      36.832  78.377  29.954  1.00 50.00
ATOM    619  CB  GLN    80      37.254  76.294  27.473  1.00 50.00
ATOM    620  CG  GLN    80      36.930  75.835  26.048  1.00 50.00
ATOM    621  CD  GLN    80      35.781  74.822  26.005  1.00 50.00
ATOM    622  OE1 GLN    80      35.614  73.973  26.872  1.00 50.00
ATOM    623  NE2 GLN    80      34.980  74.916  24.965  1.00 50.00
ATOM    624  N   ARG    81      36.121  76.272  30.398  1.00 50.00
ATOM    625  CA  ARG    81      36.486  76.251  31.829  1.00 50.00
ATOM    626  C   ARG    81      36.808  74.825  32.291  1.00 50.00
ATOM    627  O   ARG    81      35.922  74.010  32.547  1.00 50.00
ATOM    628  CB  ARG    81      35.374  76.832  32.705  1.00 50.00
ATOM    629  CG  ARG    81      35.187  78.339  32.508  1.00 50.00
ATOM    630  CD  ARG    81      34.126  78.921  33.441  1.00 50.00
ATOM    631  NE  ARG    81      32.811  78.317  33.157  1.00 50.00
ATOM    632  CZ  ARG    81      32.209  77.384  33.891  1.00 50.00
ATOM    633  NH1 ARG    81      32.797  76.897  34.960  1.00 50.00
ATOM    634  NH2 ARG    81      31.013  76.923  33.583  1.00 50.00
ATOM    635  N   LEU    82      38.104  74.533  32.292  1.00 50.00
ATOM    636  CA  LEU    82      38.633  73.210  32.661  1.00 50.00
ATOM    637  C   LEU    82      39.477  73.272  33.920  1.00 50.00
ATOM    638  O   LEU    82      40.277  74.190  34.067  1.00 50.00
ATOM    639  CB  LEU    82      39.553  72.683  31.540  1.00 50.00
ATOM    640  CG  LEU    82      38.882  72.662  30.172  1.00 50.00
ATOM    641  CD1 LEU    82      39.635  71.995  29.027  1.00 50.00
ATOM    642  CD2 LEU    82      37.861  71.652  30.422  1.00 50.00
ATOM    643  N   LEU    83      39.296  72.261  34.756  1.00 50.00
ATOM    644  CA  LEU    83      40.138  72.059  35.945  1.00 50.00
ATOM    645  C   LEU    83      40.991  70.816  35.727  1.00 50.00
ATOM    646  O   LEU    83      40.582  69.877  35.042  1.00 50.00
ATOM    647  CB  LEU    83      39.254  71.869  37.176  1.00 50.00
ATOM    648  CG  LEU    83      38.443  73.136  37.448  1.00 50.00
ATOM    649  CD1 LEU    83      37.292  72.833  38.397  1.00 50.00
ATOM    650  CD2 LEU    83      39.330  74.261  37.990  1.00 50.00
ATOM    651  N   VAL    84      42.163  70.835  36.335  1.00 50.00
ATOM    652  CA  VAL    84      43.128  69.773  36.079  1.00 50.00
ATOM    653  C   VAL    84      43.670  69.179  37.382  1.00 50.00
ATOM    654  O   VAL    84      44.084  69.909  38.270  1.00 50.00
ATOM    655  CB  VAL    84      44.145  70.384  35.111  1.00 50.00
ATOM    656  CG1 VAL    84      45.094  71.383  35.656  1.00 50.00
ATOM    657  CG2 VAL    84      45.305  69.505  35.011  1.00 50.00
ATOM    658  N   TYR    85      43.784  67.862  37.386  1.00 50.00
ATOM    659  CA  TYR    85      44.264  67.120  38.563  1.00 50.00
ATOM    660  C   TYR    85      45.137  65.955  38.105  1.00 50.00
ATOM    661  O   TYR    85      45.080  65.555  36.944  1.00 50.00
ATOM    662  CB  TYR    85      43.075  66.542  39.320  1.00 50.00
ATOM    663  CG  TYR    85      41.903  67.526  39.384  1.00 50.00
ATOM    664  CD1 TYR    85      41.874  68.585  40.286  1.00 50.00
ATOM    665  CD2 TYR    85      40.803  67.256  38.591  1.00 50.00
ATOM    666  CE1 TYR    85      40.717  69.328  40.454  1.00 50.00
ATOM    667  CE2 TYR    85      39.664  68.027  38.718  1.00 50.00
ATOM    668  CZ  TYR    85      39.619  69.047  39.656  1.00 50.00
ATOM    669  OH  TYR    85      38.505  69.804  39.747  1.00 50.00
ATOM    670  N   GLU    86      45.953  65.442  39.018  1.00 50.00
ATOM    671  CA  GLU    86      46.711  64.205  38.762  1.00 50.00
ATOM    672  C   GLU    86      45.719  63.053  38.554  1.00 50.00
ATOM    673  O   GLU    86      44.683  62.980  39.217  1.00 50.00
ATOM    674  CB  GLU    86      47.603  63.860  39.951  1.00 99.99
ATOM    675  CG  GLU    86      48.645  64.939  40.261  1.00 99.99
ATOM    676  CD  GLU    86      49.569  64.548  41.418  1.00 99.99
ATOM    677  OE1 GLU    86      49.156  63.687  42.229  1.00 99.99
ATOM    678  OE2 GLU    86      50.693  65.088  41.435  1.00 99.99
ATOM    679  N   TYR    87      46.048  62.195  37.598  1.00 50.00
ATOM    680  CA  TYR    87      45.191  61.053  37.238  1.00 50.00
ATOM    681  C   TYR    87      45.240  59.950  38.305  1.00 50.00
ATOM    682  O   TYR    87      46.292  59.364  38.560  1.00 50.00
ATOM    683  CB  TYR    87      45.614  60.519  35.866  1.00 50.00
ATOM    684  CG  TYR    87      44.709  59.379  35.398  1.00 50.00
ATOM    685  CD1 TYR    87      43.454  59.670  34.881  1.00 50.00
ATOM    686  CD2 TYR    87      45.154  58.063  35.453  1.00 50.00
ATOM    687  CE1 TYR    87      42.643  58.644  34.417  1.00 50.00
ATOM    688  CE2 TYR    87      44.345  57.036  34.984  1.00 50.00
ATOM    689  CZ  TYR    87      43.090  57.330  34.462  1.00 50.00
ATOM    690  OH  TYR    87      42.312  56.340  33.957  1.00 50.00
ATOM    691  N   CYS    88      44.087  59.720  38.927  1.00 50.00
ATOM    692  CA  CYS    88      43.900  58.626  39.893  1.00 50.00
ATOM    693  C   CYS    88      43.698  57.303  39.140  1.00 50.00
ATOM    694  O   CYS    88      42.642  57.070  38.553  1.00 50.00
ATOM    695  CB  CYS    88      42.725  58.890  40.833  1.00 50.00
ATOM    696  SG  CYS    88      42.968  60.380  41.863  1.00 50.00
ATOM    697  N   PRO    89      44.707  56.433  39.183  1.00 50.00
ATOM    698  CA  PRO    89      44.740  55.175  38.413  1.00 50.00
ATOM    699  C   PRO    89      43.616  54.194  38.748  1.00 50.00
ATOM    700  O   PRO    89      43.018  53.666  37.818  1.00 50.00
ATOM    701  CB  PRO    89      46.099  54.547  38.680  1.00 50.00
ATOM    702  CG  PRO    89      46.361  55.100  40.052  1.00 50.00
ATOM    703  CD  PRO    89      45.864  56.532  40.072  1.00 50.00
ATOM    704  N   ASN    90      43.260  54.065  40.027  1.00 50.00
ATOM    705  CA  ASN    90      42.213  53.106  40.430  1.00 50.00
ATOM    706  C   ASN    90      40.793  53.689  40.517  1.00 50.00
ATOM    707  O   ASN    90      39.869  53.019  40.978  1.00 50.00
ATOM    708  CB  ASN    90      42.595  52.423  41.744  1.00 50.00
ATOM    709  CG  ASN    90      43.721  51.410  41.561  1.00 50.00
ATOM    710  OD1 ASN    90      43.576  50.374  40.933  1.00 50.00
ATOM    711  ND2 ASN    90      44.874  51.731  42.104  1.00 50.00
ATOM    712  N   GLY    91      40.628  54.923  40.019  1.00 50.00
ATOM    713  CA  GLY    91      39.305  55.572  39.943  1.00 50.00
ATOM    714  C   GLY    91      38.733  55.854  41.337  1.00 50.00
ATOM    715  O   GLY    91      39.429  56.374  42.211  1.00 50.00
ATOM    716  N   SER    92      37.455  55.533  41.494  1.00 50.00
ATOM    717  CA  SER    92      36.706  55.832  42.728  1.00 50.00
ATOM    718  C   SER    92      36.420  54.567  43.544  1.00 50.00
ATOM    719  O   SER    92      36.420  53.447  43.032  1.00 50.00
ATOM    720  CB  SER    92      35.394  56.547  42.389  1.00 50.00
ATOM    721  OG  SER    92      34.549  55.692  41.610  1.00 50.00
ATOM    722  N   LEU    93      36.086  54.790  44.810  1.00 50.00
ATOM    723  CA  LEU    93      35.797  53.693  45.755  1.00 50.00
ATOM    724  C   LEU    93      34.581  52.865  45.346  1.00 50.00
ATOM    725  O   LEU    93      34.590  51.646  45.499  1.00 50.00
ATOM    726  CB  LEU    93      35.530  54.264  47.137  1.00 50.00
ATOM    727  CG  LEU    93      35.260  53.282  48.270  1.00 50.00
ATOM    728  CD1 LEU    93      36.510  52.440  48.512  1.00 50.00
ATOM    729  CD2 LEU    93      34.836  54.030  49.537  1.00 50.00
ATOM    730  N   GLN    94      33.592  53.538  44.756  1.00 50.00
ATOM    731  CA  GLN    94      32.372  52.869  44.269  1.00 50.00
ATOM    732  C   GLN    94      32.701  51.785  43.244  1.00 50.00
ATOM    733  O   GLN    94      32.164  50.680  43.316  1.00 50.00
ATOM    734  CB  GLN    94      31.420  53.900  43.667  1.00 50.00
ATOM    735  CG  GLN    94      30.104  53.241  43.248  1.00 50.00
ATOM    736  CD  GLN    94      29.165  54.253  42.603  1.00 50.00
ATOM    737  OE1 GLN    94      29.479  54.911  41.621  1.00 50.00
ATOM    738  NE2 GLN    94      28.000  54.387  43.198  1.00 50.00
ATOM    739  N   ASP    95      33.671  52.107  42.392  1.00 50.00
ATOM    740  CA  ASP    95      34.140  51.185  41.347  1.00 50.00
ATOM    741  C   ASP    95      34.634  49.849  41.920  1.00 50.00
ATOM    742  O   ASP    95      34.402  48.792  41.339  1.00 50.00
ATOM    743  CB  ASP    95      35.228  51.852  40.502  1.00 50.00
ATOM    744  CG  ASP    95      35.594  51.045  39.247  1.00 50.00
ATOM    745  OD1 ASP    95      35.470  49.805  39.257  1.00 50.00
ATOM    746  OD2 ASP    95      35.981  51.704  38.264  1.00 50.00
ATOM    747  N   ALA    96      35.183  49.910  43.124  1.00 50.00
ATOM    748  CA  ALA    96      35.739  48.715  43.774  1.00 50.00
ATOM    749  C   ALA    96      34.769  48.080  44.776  1.00 50.00
ATOM    750  O   ALA    96      35.130  47.179  45.533  1.00 50.00
ATOM    751  CB  ALA    96      37.039  49.117  44.466  1.00 50.00
ATOM    752  N   LEU    97      33.506  48.483  44.696  1.00 50.00
ATOM    753  CA  LEU    97      32.500  47.935  45.596  1.00 50.00
ATOM    754  C   LEU    97      31.200  47.599  44.851  1.00 50.00
ATOM    755  O   LEU    97      30.306  48.397  44.650  1.00 50.00
ATOM    756  CB  LEU    97      32.331  48.968  46.700  1.00 50.00
ATOM    757  CG  LEU    97      33.457  49.282  47.676  1.00 50.00
ATOM    758  CD1 LEU    97      33.094  50.413  48.636  1.00 50.00
ATOM    759  CD2 LEU    97      33.707  48.042  48.519  1.00 50.00
ATOM    760  N   HIS    98      31.192  46.439  44.213  1.00 50.00
ATOM    761  CA  HIS    98      29.995  45.936  43.500  1.00 50.00
ATOM    762  C   HIS    98      29.523  46.881  42.367  1.00 50.00
ATOM    763  O   HIS    98      28.345  46.945  42.023  1.00 50.00
ATOM    764  CB  HIS    98      28.875  45.701  44.531  1.00 50.00
ATOM    765  CG  HIS    98      27.623  45.079  43.920  1.00 50.00
ATOM    766  ND1 HIS    98      27.605  43.914  43.288  1.00 50.00
ATOM    767  CD2 HIS    98      26.402  45.606  43.872  1.00 50.00
ATOM    768  CE1 HIS    98      26.367  43.709  42.855  1.00 50.00
ATOM    769  NE2 HIS    98      25.622  44.749  43.218  1.00 50.00
ATOM    770  N   LEU    99      30.453  47.643  41.795  1.00 50.00
ATOM    771  CA  LEU    99      30.148  48.439  40.597  1.00 50.00
ATOM    772  C   LEU    99      30.077  47.469  39.406  1.00 50.00
ATOM    773  O   LEU    99      29.042  46.852  39.171  1.00 50.00
ATOM    774  CB  LEU    99      31.168  49.578  40.431  1.00 50.00
ATOM    775  CG  LEU    99      30.820  50.538  39.278  1.00 50.00
ATOM    776  CD1 LEU    99      31.440  51.905  39.530  1.00 50.00
ATOM    777  CD2 LEU    99      31.369  50.110  37.916  1.00 50.00
ATOM    778  N   ASP   100      31.202  47.285  38.719  1.00 50.00
ATOM    779  CA  ASP   100      31.292  46.384  37.558  1.00 50.00
ATOM    780  C   ASP   100      32.741  46.252  37.081  1.00 50.00
ATOM    781  O   ASP   100      33.505  47.215  37.066  1.00 50.00
ATOM    782  CB  ASP   100      30.402  46.907  36.417  1.00 50.00
ATOM    783  CG  ASP   100      30.371  45.965  35.217  1.00 50.00
ATOM    784  OD1 ASP   100      29.982  44.791  35.406  1.00 50.00
ATOM    785  OD2 ASP   100      30.810  46.436  34.151  1.00 50.00
ATOM    786  N   ARG   101      33.014  45.027  36.638  1.00 50.00
ATOM    787  CA  ARG   101      34.246  44.635  35.923  1.00 50.00
ATOM    788  C   ARG   101      35.544  44.705  36.735  1.00 50.00
ATOM    789  O   ARG   101      35.563  45.168  37.872  1.00 50.00
ATOM    790  CB  ARG   101      34.397  45.454  34.638  1.00 50.00
ATOM    791  CG  ARG   101      33.315  45.075  33.632  1.00 50.00
ATOM    792  CD  ARG   101      33.428  45.927  32.371  1.00 50.00
ATOM    793  NE  ARG   101      34.673  45.549  31.685  1.00 50.00
ATOM    794  CZ  ARG   101      34.815  44.519  30.848  1.00 50.00
ATOM    795  NH1 ARG   101      33.787  43.732  30.549  1.00 50.00
ATOM    796  NH2 ARG   101      35.996  44.276  30.298  1.00 50.00
ATOM    797  N   LYS   102      36.602  44.214  36.083  1.00 50.00
ATOM    798  CA  LYS   102      37.973  44.099  36.623  1.00 50.00
ATOM    799  C   LYS   102      38.074  43.049  37.736  1.00 50.00
ATOM    800  O   LYS   102      37.553  43.210  38.836  1.00 50.00
ATOM    801  CB  LYS   102      38.512  45.445  37.117  1.00 50.00
ATOM    802  CG  LYS   102      38.655  46.452  35.972  1.00 50.00
ATOM    803  CD  LYS   102      39.236  47.780  36.467  1.00 50.00
ATOM    804  CE  LYS   102      40.672  47.644  36.990  1.00 50.00
ATOM    805  NZ  LYS   102      41.610  47.277  35.919  1.00 50.00
ATOM    806  N   LEU   103      38.689  41.932  37.358  1.00 50.00
ATOM    807  CA  LEU   103      38.838  40.743  38.214  1.00 50.00
ATOM    808  C   LEU   103      39.765  40.947  39.422  1.00 50.00
ATOM    809  O   LEU   103      39.798  42.009  40.034  1.00 50.00
ATOM    810  CB  LEU   103      39.288  39.560  37.344  1.00 50.00
ATOM    811  CG  LEU   103      38.233  39.084  36.353  1.00 50.00
ATOM    812  CD1 LEU   103      38.818  37.926  35.546  1.00 50.00
ATOM    813  CD2 LEU   103      36.947  38.652  37.065  1.00 50.00
ATOM    814  N   HIS   104      40.486  39.876  39.756  1.00 50.00
ATOM    815  CA  HIS   104      41.323  39.764  40.960  1.00 50.00
ATOM    816  C   HIS   104      40.474  39.959  42.231  1.00 50.00
ATOM    817  O   HIS   104      40.960  40.275  43.312  1.00 50.00
ATOM    818  CB  HIS   104      42.493  40.756  40.869  1.00 50.00
ATOM    819  CG  HIS   104      43.492  40.618  42.022  1.00 50.00
ATOM    820  ND1 HIS   104      44.307  41.578  42.439  1.00 50.00
ATOM    821  CD2 HIS   104      43.669  39.563  42.820  1.00 50.00
ATOM    822  CE1 HIS   104      44.964  41.118  43.499  1.00 50.00
ATOM    823  NE2 HIS   104      44.571  39.871  43.740  1.00 50.00
ATOM    824  N   LYS   105      39.185  39.663  42.087  1.00 50.00
ATOM    825  CA  LYS   105      38.220  39.663  43.198  1.00 50.00
ATOM    826  C   LYS   105      38.131  41.012  43.934  1.00 50.00
ATOM    827  O   LYS   105      38.659  42.035  43.503  1.00 50.00
ATOM    828  CB  LYS   105      38.578  38.518  44.164  1.00 50.00
ATOM    829  CG  LYS   105      38.467  37.143  43.508  1.00 50.00
ATOM    830  CD  LYS   105      37.022  36.851  43.096  1.00 50.00
ATOM    831  CE  LYS   105      36.894  35.469  42.457  1.00 50.00
ATOM    832  NZ  LYS   105      37.646  35.380  41.197  1.00 50.00
ATOM    833  N   LYS   106      37.401  40.961  45.039  1.00 50.00
ATOM    834  CA  LYS   106      37.075  42.119  45.881  1.00 50.00
ATOM    835  C   LYS   106      38.246  42.593  46.746  1.00 50.00
ATOM    836  O   LYS   106      39.282  41.940  46.869  1.00 50.00
ATOM    837  CB  LYS   106      35.878  41.746  46.762  1.00 50.00
ATOM    838  CG  LYS   106      34.617  41.458  45.933  1.00 50.00
ATOM    839  CD  LYS   106      34.099  42.683  45.172  1.00 50.00
ATOM    840  CE  LYS   106      33.616  43.764  46.140  1.00 50.00
ATOM    841  NZ  LYS   106      33.095  44.916  45.407  1.00 50.00
ATOM    842  N   LEU   107      38.026  43.761  47.330  1.00 50.00
ATOM    843  CA  LEU   107      38.962  44.376  48.276  1.00 50.00
ATOM    844  C   LEU   107      38.917  43.628  49.626  1.00 50.00
ATOM    845  O   LEU   107      38.014  42.843  49.889  1.00 50.00
ATOM    846  CB  LEU   107      38.532  45.844  48.339  1.00 50.00
ATOM    847  CG  LEU   107      39.563  46.722  49.020  1.00 50.00
ATOM    848  CD1 LEU   107      39.295  48.195  48.786  1.00 50.00
ATOM    849  CD2 LEU   107      39.254  46.637  50.464  1.00 50.00
ATOM    850  N   THR   108      39.982  43.751  50.407  1.00 50.00
ATOM    851  CA  THR   108      40.068  43.138  51.753  1.00 50.00
ATOM    852  C   THR   108      39.510  44.059  52.862  1.00 50.00
ATOM    853  O   THR   108      39.509  45.272  52.789  1.00 50.00
ATOM    854  CB  THR   108      41.518  42.756  52.072  1.00 50.00
ATOM    855  OG1 THR   108      42.301  43.946  52.175  1.00 50.00
ATOM    856  CG2 THR   108      42.097  41.785  51.034  1.00 50.00
ATOM    857  N   TRP   109      39.217  43.503  54.031  1.00 50.00
ATOM    858  CA  TRP   109      38.742  44.337  55.160  1.00 50.00
ATOM    859  C   TRP   109      39.690  45.475  55.495  1.00 50.00
ATOM    860  O   TRP   109      39.267  46.591  55.783  1.00 50.00
ATOM    861  CB  TRP   109      38.763  43.619  56.491  1.00 50.00
ATOM    862  CG  TRP   109      37.917  44.418  57.500  1.00 50.00
ATOM    863  CD1 TRP   109      38.268  44.282  58.742  1.00 50.00
ATOM    864  CD2 TRP   109      36.750  45.259  57.514  1.00 50.00
ATOM    865  NE1 TRP   109      37.447  44.975  59.536  1.00 50.00
ATOM    866  CE2 TRP   109      36.510  45.560  58.829  1.00 50.00
ATOM    867  CE3 TRP   109      35.844  45.757  56.619  1.00 50.00
ATOM    868  CZ2 TRP   109      35.403  46.370  59.170  1.00 50.00
ATOM    869  CZ3 TRP   109      34.677  46.480  56.910  1.00 50.00
ATOM    870  CH2 TRP   109      34.493  46.817  58.228  1.00 50.00
ATOM    871  N   ASN   110      40.951  45.078  55.628  1.00 50.00
ATOM    872  CA  ASN   110      42.017  46.009  55.992  1.00 50.00
ATOM    873  C   ASN   110      42.103  47.139  54.970  1.00 50.00
ATOM    874  O   ASN   110      41.916  48.309  55.255  1.00 50.00
ATOM    875  CB  ASN   110      43.367  45.307  56.085  1.00 50.00
ATOM    876  CG  ASN   110      43.432  44.338  57.261  1.00 50.00
ATOM    877  OD1 ASN   110      43.565  43.137  57.087  1.00 50.00
ATOM    878  ND2 ASN   110      43.343  44.877  58.459  1.00 50.00
ATOM    879  N   VAL   111      42.195  46.772  53.708  1.00 50.00
ATOM    880  CA  VAL   111      42.243  47.792  52.646  1.00 50.00
ATOM    881  C   VAL   111      41.003  48.711  52.693  1.00 50.00
ATOM    882  O   VAL   111      41.133  49.931  52.597  1.00 50.00
ATOM    883  CB  VAL   111      42.400  47.119  51.279  1.00 50.00
ATOM    884  CG1 VAL   111      42.472  48.161  50.166  1.00 50.00
ATOM    885  CG2 VAL   111      43.702  46.331  51.179  1.00 50.00
ATOM    886  N   ARG   112      39.844  48.125  52.982  1.00 50.00
ATOM    887  CA  ARG   112      38.574  48.865  53.095  1.00 50.00
ATOM    888  C   ARG   112      38.638  49.888  54.234  1.00 50.00
ATOM    889  O   ARG   112      38.307  51.061  54.066  1.00 50.00
ATOM    890  CB  ARG   112      37.436  47.881  53.375  1.00 50.00
ATOM    891  CG  ARG   112      36.691  47.431  52.117  1.00 50.00
ATOM    892  CD  ARG   112      35.660  46.347  52.402  1.00 50.00
ATOM    893  NE  ARG   112      35.008  45.934  51.148  1.00 50.00
ATOM    894  CZ  ARG   112      35.132  44.731  50.593  1.00 50.00
ATOM    895  NH1 ARG   112      35.904  43.822  51.162  1.00 50.00
ATOM    896  NH2 ARG   112      34.407  44.385  49.539  1.00 50.00
ATOM    897  N   ILE   113      39.225  49.457  55.344  1.00 50.00
ATOM    898  CA  ILE   113      39.357  50.299  56.547  1.00 50.00
ATOM    899  C   ILE   113      40.407  51.400  56.338  1.00 50.00
ATOM    900  O   ILE   113      40.168  52.557  56.676  1.00 50.00
ATOM    901  CB  ILE   113      39.664  49.458  57.802  1.00 50.00
ATOM    902  CG1 ILE   113      41.066  48.834  57.752  1.00 50.00
ATOM    903  CG2 ILE   113      38.547  48.445  58.070  1.00 50.00
ATOM    904  CD1 ILE   113      41.536  47.775  58.749  1.00 50.00
ATOM    905  N   ASN   114      41.514  51.039  55.688  1.00 50.00
ATOM    906  CA  ASN   114      42.600  51.984  55.370  1.00 50.00
ATOM    907  C   ASN   114      42.091  53.135  54.500  1.00 50.00
ATOM    908  O   ASN   114      42.451  54.292  54.717  1.00 50.00
ATOM    909  CB  ASN   114      43.743  51.274  54.642  1.00 50.00
ATOM    910  CG  ASN   114      44.483  50.306  55.565  1.00 50.00
ATOM    911  OD1 ASN   114      44.500  49.099  55.372  1.00 50.00
ATOM    912  ND2 ASN   114      45.118  50.858  56.579  1.00 50.00
ATOM    913  N   ILE   115      41.147  52.804  53.621  1.00 50.00
ATOM    914  CA  ILE   115      40.499  53.799  52.750  1.00 50.00
ATOM    915  C   ILE   115      39.558  54.693  53.570  1.00 50.00
ATOM    916  O   ILE   115      39.623  55.918  53.468  1.00 50.00
ATOM    917  CB  ILE   115      39.762  53.105  51.594  1.00 50.00
ATOM    918  CG1 ILE   115      40.775  52.342  50.728  1.00 50.00
ATOM    919  CG2 ILE   115      38.976  54.128  50.754  1.00 50.00
ATOM    920  CD1 ILE   115      40.121  51.473  49.653  1.00 50.00
ATOM    921  N   ALA   116      38.731  54.059  54.400  1.00 50.00
ATOM    922  CA  ALA   116      37.766  54.776  55.255  1.00 50.00
ATOM    923  C   ALA   116      38.469  55.753  56.208  1.00 50.00
ATOM    924  O   ALA   116      38.044  56.896  56.367  1.00 50.00
ATOM    925  CB  ALA   116      36.944  53.771  56.063  1.00 50.00
ATOM    926  N   LEU   117      39.623  55.327  56.713  1.00 50.00
ATOM    927  CA  LEU   117      40.463  56.162  57.583  1.00 50.00
ATOM    928  C   LEU   117      41.049  57.356  56.853  1.00 50.00
ATOM    929  O   LEU   117      40.900  58.495  57.293  1.00 50.00
ATOM    930  CB  LEU   117      41.631  55.340  58.108  1.00 50.00
ATOM    931  CG  LEU   117      41.138  54.246  59.022  1.00 50.00
ATOM    932  CD1 LEU   117      42.333  53.449  59.472  1.00 50.00
ATOM    933  CD2 LEU   117      40.645  54.956  60.245  1.00 50.00
ATOM    934  N   GLY   118      41.571  57.057  55.662  1.00 50.00
ATOM    935  CA  GLY   118      42.176  58.102  54.829  1.00 50.00
ATOM    936  C   GLY   118      41.131  59.151  54.410  1.00 50.00
ATOM    937  O   GLY   118      41.392  60.351  54.460  1.00 50.00
ATOM    938  N   ALA   119      39.935  58.679  54.044  1.00 50.00
ATOM    939  CA  ALA   119      38.822  59.559  53.633  1.00 50.00
ATOM    940  C   ALA   119      38.378  60.446  54.801  1.00 50.00
ATOM    941  O   ALA   119      38.122  61.640  54.639  1.00 50.00
ATOM    942  CB  ALA   119      37.632  58.722  53.156  1.00 50.00
ATOM    943  N   SER   120      38.415  59.854  55.992  1.00 50.00
ATOM    944  CA  SER   120      38.053  60.555  57.227  1.00 50.00
ATOM    945  C   SER   120      39.078  61.643  57.562  1.00 50.00
ATOM    946  O   SER   120      38.695  62.763  57.888  1.00 50.00
ATOM    947  CB  SER   120      37.977  59.556  58.372  1.00 50.00
ATOM    948  OG  SER   120      37.289  60.215  59.426  1.00 50.00
ATOM    949  N   LYS   121      40.355  61.331  57.354  1.00 50.00
ATOM    950  CA  LYS   121      41.462  62.277  57.595  1.00 50.00
ATOM    951  C   LYS   121      41.334  63.525  56.711  1.00 50.00
ATOM    952  O   LYS   121      41.519  64.648  57.176  1.00 50.00
ATOM    953  CB  LYS   121      42.808  61.611  57.310  1.00 50.00
ATOM    954  CG  LYS   121      43.106  60.475  58.285  1.00 50.00
ATOM    955  CD  LYS   121      44.446  59.817  57.950  1.00 50.00
ATOM    956  CE  LYS   121      44.783  58.692  58.931  1.00 50.00
ATOM    957  NZ  LYS   121      44.968  59.198  60.301  1.00 50.00
ATOM    958  N   ALA   122      40.892  63.306  55.473  1.00 50.00
ATOM    959  CA  ALA   122      40.650  64.395  54.508  1.00 50.00
ATOM    960  C   ALA   122      39.497  65.294  54.952  1.00 50.00
ATOM    961  O   ALA   122      39.657  66.504  55.103  1.00 50.00
ATOM    962  CB  ALA   122      40.256  63.809  53.162  1.00 50.00
ATOM    963  N   LEU   123      38.363  64.658  55.233  1.00 50.00
ATOM    964  CA  LEU   123      37.165  65.374  55.689  1.00 50.00
ATOM    965  C   LEU   123      37.368  66.127  57.001  1.00 50.00
ATOM    966  O   LEU   123      36.896  67.253  57.145  1.00 50.00
ATOM    967  CB  LEU   123      36.011  64.396  55.839  1.00 50.00
ATOM    968  CG  LEU   123      35.497  63.910  54.490  1.00 50.00
ATOM    969  CD1 LEU   123      34.300  63.040  54.773  1.00 50.00
ATOM    970  CD2 LEU   123      34.988  65.048  53.606  1.00 50.00
ATOM    971  N   GLN   124      38.114  65.505  57.910  1.00 50.00
ATOM    972  CA  GLN   124      38.441  66.124  59.206  1.00 50.00
ATOM    973  C   GLN   124      39.238  67.410  59.000  1.00 50.00
ATOM    974  O   GLN   124      38.942  68.419  59.627  1.00 50.00
ATOM    975  CB  GLN   124      39.266  65.165  60.059  1.00 50.00
ATOM    976  CG  GLN   124      39.465  65.730  61.462  1.00 50.00
ATOM    977  CD  GLN   124      40.311  64.777  62.285  1.00 50.00
ATOM    978  OE1 GLN   124      41.414  64.346  61.980  1.00 50.00
ATOM    979  NE2 GLN   124      39.786  64.449  63.406  1.00 50.00
ATOM    980  N   PHE   125      40.176  67.352  58.061  1.00 50.00
ATOM    981  CA  PHE   125      41.012  68.510  57.715  1.00 50.00
ATOM    982  C   PHE   125      40.164  69.645  57.127  1.00 50.00
ATOM    983  O   PHE   125      40.302  70.798  57.526  1.00 50.00
ATOM    984  CB  PHE   125      42.089  68.077  56.723  1.00 99.99
ATOM    985  CG  PHE   125      43.012  69.252  56.399  1.00 99.99
ATOM    986  CD1 PHE   125      44.052  69.566  57.264  1.00 99.99
ATOM    987  CD2 PHE   125      42.819  69.986  55.235  1.00 99.99
ATOM    988  CE1 PHE   125      44.919  70.607  56.953  1.00 99.99
ATOM    989  CE2 PHE   125      43.684  71.032  54.928  1.00 99.99
ATOM    990  CZ  PHE   125      44.738  71.337  55.783  1.00 99.99
ATOM    991  N   LEU   126      39.224  69.258  56.266  1.00 50.00
ATOM    992  CA  LEU   126      38.216  70.183  55.731  1.00 50.00
ATOM    993  C   LEU   126      37.471  70.952  56.843  1.00 50.00
ATOM    994  O   LEU   126      37.227  72.156  56.811  1.00 50.00
ATOM    995  CB  LEU   126      37.231  69.391  54.854  1.00 50.00
ATOM    996  CG  LEU   126      37.525  69.492  53.349  1.00 50.00
ATOM    997  CD1 LEU   126      38.848  68.832  52.961  1.00 50.00
ATOM    998  CD2 LEU   126      36.349  68.958  52.532  1.00 50.00
ATOM    999  N   HIS   127      37.220  70.236  57.922  1.00 99.99
ATOM   1000  CA  HIS   127      36.463  70.792  59.049  1.00 99.99
ATOM   1001  C   HIS   127      37.276  70.751  60.334  1.00 99.99
ATOM   1002  O   HIS   127      37.175  69.817  61.131  1.00 99.99
ATOM   1003  CB  HIS   127      35.188  69.987  59.225  1.00 99.99
ATOM   1004  CG  HIS   127      34.379  70.107  57.963  1.00 99.99
ATOM   1005  ND1 HIS   127      34.413  69.283  56.930  1.00 99.99
ATOM   1006  CD2 HIS   127      33.372  70.929  57.848  1.00 99.99
ATOM   1007  CE1 HIS   127      33.379  69.562  56.199  1.00 99.99
ATOM   1008  NE2 HIS   127      32.710  70.526  56.794  1.00 99.99
ATOM   1009  N   GLU   128      38.057  71.806  60.515  1.00 99.99
ATOM   1010  CA  GLU   128      38.859  71.961  61.735  1.00 99.99
ATOM   1011  C   GLU   128      38.000  72.514  62.879  1.00 99.99
ATOM   1012  O   GLU   128      36.946  73.100  62.663  1.00 99.99
ATOM   1013  CB  GLU   128      40.043  72.872  61.420  1.00 99.99
ATOM   1014  CG  GLU   128      41.065  72.994  62.559  1.00 99.99
ATOM   1015  CD  GLU   128      41.667  71.638  62.940  1.00 99.99
ATOM   1016  OE1 GLU   128      41.628  70.713  62.102  1.00 99.99
ATOM   1017  OE2 GLU   128      42.040  71.526  64.127  1.00 99.99
ATOM   1018  N   VAL   129      38.468  72.284  64.102  1.00 99.99
ATOM   1019  CA  VAL   129      37.812  72.801  65.318  1.00 99.99
ATOM   1020  C   VAL   129      37.976  74.327  65.448  1.00 99.99
ATOM   1021  O   VAL   129      37.017  75.051  65.695  1.00 99.99
ATOM   1022  CB  VAL   129      38.336  72.050  66.559  1.00 99.99
ATOM   1023  CG1 VAL   129      39.848  72.198  66.797  1.00 99.99
ATOM   1024  CG2 VAL   129      37.544  72.454  67.808  1.00 99.99
ATOM   1025  N   CYS   130      39.233  74.755  65.371  1.00 99.99
ATOM   1026  CA  CYS   130      39.612  76.167  65.523  1.00 99.99
ATOM   1027  C   CYS   130      39.425  76.916  64.200  1.00 99.99
ATOM   1028  O   CYS   130      39.389  78.143  64.166  1.00 99.99
ATOM   1029  CB  CYS   130      41.062  76.273  66.002  1.00 99.99
ATOM   1030  SG  CYS   130      41.571  78.009  66.286  1.00 99.99
ATOM   1031  N   GLN   131      39.375  76.144  63.121  1.00 99.99
ATOM   1032  CA  GLN   131      39.206  76.704  61.787  1.00 99.99
ATOM   1033  C   GLN   131      37.754  76.524  61.344  1.00 99.99
ATOM   1034  O   GLN   131      37.152  75.466  61.533  1.00 99.99
ATOM   1035  CB  GLN   131      40.188  76.062  60.811  1.00 99.99
ATOM   1036  CG  GLN   131      40.038  76.548  59.371  1.00 99.99
ATOM   1037  CD  GLN   131      41.003  75.830  58.444  1.00 99.99
ATOM   1038  OE1 GLN   131      40.946  74.626  58.246  1.00 99.99
ATOM   1039  NE2 GLN   131      41.918  76.600  57.898  1.00 99.99
ATOM   1040  N   PRO   132      37.234  77.584  60.732  1.00 99.99
ATOM   1041  CA  PRO   132      35.917  77.574  60.099  1.00 99.99
ATOM   1042  C   PRO   132      35.856  76.415  59.102  1.00 99.99
ATOM   1043  O   PRO   132      36.813  76.195  58.359  1.00 99.99
ATOM   1044  CB  PRO   132      35.973  78.853  59.301  1.00 99.99
ATOM   1045  CG  PRO   132      36.700  79.822  60.212  1.00 99.99
ATOM   1046  CD  PRO   132      37.846  78.930  60.646  1.00 99.99
ATOM   1047  N   PRO   133      34.749  75.682  59.102  1.00 99.99
ATOM   1048  CA  PRO   133      34.570  74.542  58.203  1.00 99.99
ATOM   1049  C   PRO   133      34.673  74.940  56.737  1.00 99.99
ATOM   1050  O   PRO   133      34.295  76.038  56.337  1.00 99.99
ATOM   1051  CB  PRO   133      33.152  74.108  58.510  1.00 99.99
ATOM   1052  CG  PRO   133      33.046  74.326  60.008  1.00 99.99
ATOM   1053  CD  PRO   133      33.740  75.675  60.170  1.00 99.99
ATOM   1054  N   VAL   134      35.376  74.089  56.017  1.00 50.00
ATOM   1055  CA  VAL   134      35.067  73.878  54.601  1.00 50.00
ATOM   1056  C   VAL   134      34.269  72.591  54.604  1.00 50.00
ATOM   1057  O   VAL   134      34.779  71.548  54.988  1.00 50.00
ATOM   1058  CB  VAL   134      36.261  73.734  53.640  1.00 50.00
ATOM   1059  CG1 VAL   134      37.144  74.964  53.647  1.00 50.00
ATOM   1060  CG2 VAL   134      37.263  72.659  53.965  1.00 50.00
ATOM   1061  N   VAL   135      32.994  72.777  54.412  1.00 50.00
ATOM   1062  CA  VAL   135      32.006  71.719  54.414  1.00 50.00
ATOM   1063  C   VAL   135      31.766  71.138  53.033  1.00 50.00
ATOM   1064  O   VAL   135      31.420  71.856  52.102  1.00 50.00
ATOM   1065  CB  VAL   135      30.802  72.344  55.063  1.00 50.00
ATOM   1066  CG1 VAL   135      30.936  72.748  56.534  1.00 50.00
ATOM   1067  CG2 VAL   135      30.302  73.484  54.183  1.00 50.00
ATOM   1068  N   HIS   136      32.072  69.865  52.895  1.00 50.00
ATOM   1069  CA  HIS   136      32.088  69.249  51.565  1.00 50.00
ATOM   1070  C   HIS   136      30.703  69.276  50.910  1.00 50.00
ATOM   1071  O   HIS   136      30.585  69.673  49.753  1.00 50.00
ATOM   1072  CB  HIS   136      32.623  67.827  51.655  1.00 50.00
ATOM   1073  CG  HIS   136      32.893  67.310  50.246  1.00 50.00
ATOM   1074  ND1 HIS   136      31.973  66.837  49.414  1.00 50.00
ATOM   1075  CD2 HIS   136      34.081  67.229  49.660  1.00 50.00
ATOM   1076  CE1 HIS   136      32.606  66.455  48.304  1.00 50.00
ATOM   1077  NE2 HIS   136      33.905  66.683  48.462  1.00 50.00
ATOM   1078  N   GLN   137      29.700  68.827  51.670  1.00 50.00
ATOM   1079  CA  GLN   137      28.292  68.786  51.241  1.00 50.00
ATOM   1080  C   GLN   137      28.000  67.664  50.232  1.00 50.00
ATOM   1081  O   GLN   137      26.862  67.243  50.141  1.00 50.00
ATOM   1082  CB  GLN   137      27.895  70.164  50.694  1.00 99.99
ATOM   1083  CG  GLN   137      26.528  70.168  50.043  1.00 99.99
ATOM   1084  CD  GLN   137      26.168  71.526  49.499  1.00 99.99
ATOM   1085  OE1 GLN   137      26.173  72.523  50.195  1.00 99.99
ATOM   1086  NE2 GLN   137      25.691  71.504  48.284  1.00 99.99
ATOM   1087  N   ASN   138      28.987  67.174  49.497  1.00 50.00
ATOM   1088  CA  ASN   138      28.763  66.151  48.458  1.00 50.00
ATOM   1089  C   ASN   138      29.648  64.910  48.676  1.00 50.00
ATOM   1090  O   ASN   138      30.326  64.401  47.787  1.00 50.00
ATOM   1091  CB  ASN   138      28.995  66.790  47.085  1.00 99.99
ATOM   1092  CG  ASN   138      28.602  65.836  45.954  1.00 99.99
ATOM   1093  OD1 ASN   138      29.344  64.982  45.507  1.00 99.99
ATOM   1094  ND2 ASN   138      27.389  65.959  45.477  1.00 99.99
ATOM   1095  N   PHE   139      29.723  64.465  49.921  1.00 50.00
ATOM   1096  CA  PHE   139      30.512  63.271  50.253  1.00 50.00
ATOM   1097  C   PHE   139      29.766  62.021  49.780  1.00 50.00
ATOM   1098  O   PHE   139      28.590  61.834  50.090  1.00 50.00
ATOM   1099  CB  PHE   139      30.752  63.236  51.759  1.00 50.00
ATOM   1100  CG  PHE   139      31.617  62.038  52.139  1.00 50.00
ATOM   1101  CD1 PHE   139      32.994  62.084  51.995  1.00 50.00
ATOM   1102  CD2 PHE   139      31.034  60.908  52.669  1.00 50.00
ATOM   1103  CE1 PHE   139      33.791  61.018  52.400  1.00 50.00
ATOM   1104  CE2 PHE   139      31.846  59.859  53.072  1.00 50.00
ATOM   1105  CZ  PHE   139      33.216  59.895  52.958  1.00 50.00
ATOM   1106  N   LYS   140      30.500  61.162  49.091  1.00 50.00
ATOM   1107  CA  LYS   140      29.949  59.916  48.547  1.00 50.00
ATOM   1108  C   LYS   140      31.086  59.108  47.945  1.00 50.00
ATOM   1109  O   LYS   140      32.186  59.575  47.670  1.00 50.00
ATOM   1110  CB  LYS   140      28.829  60.158  47.524  1.00 50.00
ATOM   1111  CG  LYS   140      29.248  61.019  46.341  1.00 50.00
ATOM   1112  CD  LYS   140      28.002  61.335  45.527  1.00 50.00
ATOM   1113  CE  LYS   140      28.396  62.103  44.287  1.00 50.00
ATOM   1114  NZ  LYS   140      27.295  62.489  43.403  1.00 50.00
ATOM   1115  N   SER   141      30.766  57.867  47.712  1.00 50.00
ATOM   1116  CA  SER   141      31.693  56.868  47.225  1.00 50.00
ATOM   1117  C   SER   141      32.270  57.159  45.825  1.00 50.00
ATOM   1118  O   SER   141      33.404  56.816  45.484  1.00 50.00
ATOM   1119  CB  SER   141      30.586  55.864  47.361  1.00 50.00
ATOM   1120  OG  SER   141      29.830  55.529  46.204  1.00 50.00
ATOM   1121  N   SER   142      31.446  57.820  45.026  1.00 50.00
ATOM   1122  CA  SER   142      31.844  58.331  43.704  1.00 50.00
ATOM   1123  C   SER   142      32.869  59.469  43.836  1.00 50.00
ATOM   1124  O   SER   142      33.798  59.575  43.039  1.00 50.00
ATOM   1125  CB  SER   142      30.605  58.837  42.970  1.00 50.00
ATOM   1126  OG  SER   142      30.980  59.289  41.671  1.00 50.00
ATOM   1127  N   LYS   143      32.759  60.213  44.936  1.00 50.00
ATOM   1128  CA  LYS   143      33.615  61.383  45.209  1.00 50.00
ATOM   1129  C   LYS   143      34.874  61.070  46.024  1.00 50.00
ATOM   1130  O   LYS   143      35.556  61.973  46.514  1.00 50.00
ATOM   1131  CB  LYS   143      32.805  62.447  45.951  1.00 99.99
ATOM   1132  CG  LYS   143      31.671  62.993  45.097  1.00 99.99
ATOM   1133  CD  LYS   143      32.159  63.654  43.819  1.00 99.99
ATOM   1134  CE  LYS   143      30.980  64.190  43.020  1.00 99.99
ATOM   1135  NZ  LYS   143      30.171  63.151  42.404  1.00 99.99
ATOM   1136  N   VAL   144      35.188  59.783  46.120  1.00 50.00
ATOM   1137  CA  VAL   144      36.404  59.326  46.815  1.00 50.00
ATOM   1138  C   VAL   144      37.311  58.552  45.845  1.00 50.00
ATOM   1139  O   VAL   144      37.059  57.406  45.474  1.00 50.00
ATOM   1140  CB  VAL   144      36.073  58.521  48.086  1.00 50.00
ATOM   1141  CG1 VAL   144      35.251  59.311  49.101  1.00 50.00
ATOM   1142  CG2 VAL   144      35.210  57.322  47.782  1.00 50.00
ATOM   1143  N   LEU   145      38.301  59.271  45.346  1.00 50.00
ATOM   1144  CA  LEU   145      39.276  58.725  44.388  1.00 50.00
ATOM   1145  C   LEU   145      40.470  58.123  45.114  1.00 50.00
ATOM   1146  O   LEU   145      40.819  58.559  46.198  1.00 50.00
ATOM   1147  CB  LEU   145      39.761  59.849  43.472  1.00 50.00
ATOM   1148  CG  LEU   145      38.892  60.034  42.222  1.00 50.00
ATOM   1149  CD1 LEU   145      37.404  60.241  42.530  1.00 50.00
ATOM   1150  CD2 LEU   145      39.404  61.239  41.440  1.00 50.00
ATOM   1151  N   LEU   146      41.055  57.101  44.521  1.00 50.00
ATOM   1152  CA  LEU   146      42.267  56.465  45.063  1.00 50.00
ATOM   1153  C   LEU   146      43.287  56.204  43.954  1.00 50.00
ATOM   1154  O   LEU   146      42.961  55.802  42.835  1.00 50.00
ATOM   1155  CB  LEU   146      41.942  55.201  45.877  1.00 50.00
ATOM   1156  CG  LEU   146      40.587  54.557  45.541  1.00 50.00
ATOM   1157  CD1 LEU   146      40.542  53.980  44.127  1.00 50.00
ATOM   1158  CD2 LEU   146      40.237  53.483  46.562  1.00 50.00
ATOM   1159  N   ASP   147      44.532  56.484  44.308  1.00 50.00
ATOM   1160  CA  ASP   147      45.655  56.464  43.358  1.00 50.00
ATOM   1161  C   ASP   147      46.246  55.057  43.127  1.00 50.00
ATOM   1162  O   ASP   147      45.602  54.050  43.405  1.00 50.00
ATOM   1163  CB  ASP   147      46.719  57.467  43.824  1.00 50.00
ATOM   1164  CG  ASP   147      47.304  57.092  45.190  1.00 50.00
ATOM   1165  OD1 ASP   147      47.214  55.901  45.568  1.00 50.00
ATOM   1166  OD2 ASP   147      47.873  57.993  45.824  1.00 50.00
ATOM   1167  N   GLY   148      47.510  55.051  42.663  1.00 50.00
ATOM   1168  CA  GLY   148      48.276  53.839  42.296  1.00 50.00
ATOM   1169  C   GLY   148      48.476  52.917  43.480  1.00 50.00
ATOM   1170  O   GLY   148      48.482  51.700  43.341  1.00 50.00
ATOM   1171  N   LYS   149      48.576  53.560  44.630  1.00 50.00
ATOM   1172  CA  LYS   149      48.775  52.850  45.895  1.00 50.00
ATOM   1173  C   LYS   149      47.500  52.813  46.741  1.00 50.00
ATOM   1174  O   LYS   149      47.559  52.535  47.936  1.00 50.00
ATOM   1175  CB  LYS   149      49.882  53.554  46.671  1.00 50.00
ATOM   1176  CG  LYS   149      51.235  53.463  45.962  1.00 50.00
ATOM   1177  CD  LYS   149      52.329  54.125  46.804  1.00 50.00
ATOM   1178  CE  LYS   149      52.566  53.409  48.141  1.00 50.00
ATOM   1179  NZ  LYS   149      53.074  52.045  47.937  1.00 50.00
ATOM   1180  N   LEU   150      46.359  53.094  46.107  1.00 50.00
ATOM   1181  CA  LEU   150      45.039  53.062  46.770  1.00 50.00
ATOM   1182  C   LEU   150      44.913  54.061  47.933  1.00 50.00
ATOM   1183  O   LEU   150      44.119  53.879  48.853  1.00 50.00
ATOM   1184  CB  LEU   150      44.742  51.640  47.273  1.00 50.00
ATOM   1185  CG  LEU   150      44.638  50.619  46.142  1.00 50.00
ATOM   1186  CD1 LEU   150      44.506  49.217  46.735  1.00 50.00
ATOM   1187  CD2 LEU   150      43.425  50.936  45.263  1.00 50.00
ATOM   1188  N   SER   151      45.699  55.132  47.866  1.00 50.00
ATOM   1189  CA  SER   151      45.604  56.238  48.832  1.00 50.00
ATOM   1190  C   SER   151      44.382  57.083  48.466  1.00 50.00
ATOM   1191  O   SER   151      44.289  57.573  47.337  1.00 50.00
ATOM   1192  CB  SER   151      46.865  57.100  48.788  1.00 50.00
ATOM   1193  OG  SER   151      46.764  58.126  49.775  1.00 50.00
ATOM   1194  N   VAL   152      43.416  57.114  49.377  1.00 50.00
ATOM   1195  CA  VAL   152      42.153  57.845  49.140  1.00 50.00
ATOM   1196  C   VAL   152      42.407  59.362  49.045  1.00 50.00
ATOM   1197  O   VAL   152      43.200  59.928  49.792  1.00 50.00
ATOM   1198  CB  VAL   152      41.121  57.503  50.222  1.00 50.00
ATOM   1199  CG1 VAL   152      41.643  57.942  51.576  1.00 50.00
ATOM   1200  CG2 VAL   152      39.741  58.114  49.952  1.00 50.00
ATOM   1201  N   ARG   153      41.596  59.991  48.212  1.00 50.00
ATOM   1202  CA  ARG   153      41.647  61.427  47.914  1.00 50.00
ATOM   1203  C   ARG   153      40.222  61.928  47.678  1.00 50.00
ATOM   1204  O   ARG   153      39.488  61.402  46.840  1.00 50.00
ATOM   1205  CB  ARG   153      42.477  61.664  46.644  1.00 50.00
ATOM   1206  CG  ARG   153      43.932  61.202  46.753  1.00 50.00
ATOM   1207  CD  ARG   153      44.695  62.038  47.772  1.00 50.00
ATOM   1208  NE  ARG   153      46.110  61.654  47.768  1.00 50.00
ATOM   1209  CZ  ARG   153      47.089  62.315  48.380  1.00 50.00
ATOM   1210  NH1 ARG   153      46.759  63.492  48.884  1.00 50.00
ATOM   1211  NH2 ARG   153      48.201  61.745  48.784  1.00 50.00
ATOM   1212  N   VAL   154      39.836  62.915  48.474  1.00 50.00
ATOM   1213  CA  VAL   154      38.529  63.577  48.329  1.00 50.00
ATOM   1214  C   VAL   154      38.554  64.500  47.101  1.00 50.00
ATOM   1215  O   VAL   154      39.412  65.372  46.973  1.00 50.00
ATOM   1216  CB  VAL   154      38.151  64.328  49.619  1.00 50.00
ATOM   1217  CG1 VAL   154      39.083  65.491  49.952  1.00 50.00
ATOM   1218  CG2 VAL   154      36.719  64.854  49.546  1.00 50.00
ATOM   1219  N   ALA   155      37.567  64.308  46.242  1.00 50.00
ATOM   1220  CA  ALA   155      37.440  65.115  45.021  1.00 50.00
ATOM   1221  C   ALA   155      36.113  65.872  44.998  1.00 50.00
ATOM   1222  O   ALA   155      35.234  65.637  45.829  1.00 50.00
ATOM   1223  CB  ALA   155      37.539  64.184  43.814  1.00 50.00
ATOM   1224  N   ASP   156      36.034  66.809  44.051  1.00 50.00
ATOM   1225  CA  ASP   156      34.817  67.578  43.745  1.00 50.00
ATOM   1226  C   ASP   156      34.394  68.461  44.926  1.00 50.00
ATOM   1227  O   ASP   156      33.880  67.995  45.936  1.00 50.00
ATOM   1228  CB  ASP   156      33.679  66.624  43.360  1.00 50.00
ATOM   1229  CG  ASP   156      32.477  67.347  42.749  1.00 50.00
ATOM   1230  OD1 ASP   156      32.462  68.595  42.804  1.00 50.00
ATOM   1231  OD2 ASP   156      31.646  66.687  42.107  1.00 50.00
ATOM   1232  N   SER   157      34.616  69.756  44.759  1.00 50.00
ATOM   1233  CA  SER   157      34.293  70.748  45.804  1.00 50.00
ATOM   1234  C   SER   157      33.419  71.883  45.263  1.00 50.00
ATOM   1235  O   SER   157      33.291  72.925  45.894  1.00 50.00
ATOM   1236  CB  SER   157      35.584  71.335  46.384  1.00 50.00
ATOM   1237  OG  SER   157      36.404  70.272  46.869  1.00 50.00
ATOM   1238  N   GLY   158      32.699  71.590  44.171  1.00 50.00
ATOM   1239  CA  GLY   158      31.785  72.557  43.529  1.00 50.00
ATOM   1240  C   GLY   158      30.605  72.967  44.426  1.00 50.00
ATOM   1241  O   GLY   158      29.912  73.940  44.141  1.00 50.00
ATOM   1242  N   LEU   159      30.362  72.156  45.452  1.00 50.00
ATOM   1243  CA  LEU   159      29.221  72.317  46.370  1.00 50.00
ATOM   1244  C   LEU   159      29.630  72.711  47.794  1.00 50.00
ATOM   1245  O   LEU   159      28.790  73.127  48.587  1.00 50.00
ATOM   1246  CB  LEU   159      28.422  71.010  46.392  1.00 99.99
ATOM   1247  CG  LEU   159      27.838  70.665  45.016  1.00 99.99
ATOM   1248  CD1 LEU   159      27.177  69.292  45.063  1.00 99.99
ATOM   1249  CD2 LEU   159      26.817  71.710  44.555  1.00 99.99
ATOM   1250  N   ALA   160      30.916  72.535  48.089  1.00 50.00
ATOM   1251  CA  ALA   160      31.488  72.819  49.412  1.00 50.00
ATOM   1252  C   ALA   160      31.309  74.285  49.829  1.00 50.00
ATOM   1253  O   ALA   160      31.331  75.194  48.998  1.00 50.00
ATOM   1254  CB  ALA   160      32.972  72.444  49.409  1.00 50.00
ATOM   1255  N   TYR   161      31.179  74.482  51.137  1.00 50.00
ATOM   1256  CA  TYR   161      31.000  75.820  51.737  1.00 50.00
ATOM   1257  C   TYR   161      32.045  76.109  52.812  1.00 50.00
ATOM   1258  O   TYR   161      32.476  75.234  53.550  1.00 50.00
ATOM   1259  CB  TYR   161      29.588  75.987  52.323  1.00 99.99
ATOM   1260  CG  TYR   161      28.482  75.775  51.294  1.00 99.99
ATOM   1261  CD1 TYR   161      28.664  76.236  50.004  1.00 99.99
ATOM   1262  CD2 TYR   161      27.270  75.218  51.655  1.00 99.99
ATOM   1263  CE1 TYR   161      27.645  76.148  49.077  1.00 99.99
ATOM   1264  CE2 TYR   161      26.230  75.149  50.738  1.00 99.99
ATOM   1265  CZ  TYR   161      26.424  75.604  49.441  1.00 99.99
ATOM   1266  OH  TYR   161      25.432  75.502  48.521  1.00 99.99
ATOM   1267  N   MET   162      32.430  77.367  52.903  1.00 50.00
ATOM   1268  CA  MET   162      33.376  77.820  53.934  1.00 50.00
ATOM   1269  C   MET   162      32.597  78.622  54.977  1.00 50.00
ATOM   1270  O   MET   162      31.733  79.417  54.611  1.00 50.00
ATOM   1271  CB  MET   162      34.449  78.678  53.259  1.00 50.00
ATOM   1272  CG  MET   162      35.506  79.176  54.248  1.00 50.00
ATOM   1273  SD  MET   162      36.780  80.219  53.458  1.00 50.00
ATOM   1274  CE  MET   162      37.767  80.609  54.887  1.00 50.00
ATOM   1275  N   LEU   163      32.994  78.455  56.237  1.00 50.00
ATOM   1276  CA  LEU   163      32.362  79.149  57.364  1.00 50.00
ATOM   1277  C   LEU   163      33.213  80.266  57.967  1.00 50.00
ATOM   1278  O   LEU   163      33.624  80.194  59.118  1.00 50.00
ATOM   1279  CB  LEU   163      32.055  78.174  58.495  1.00 99.99
ATOM   1280  CG  LEU   163      31.011  77.138  58.199  1.00 99.99
ATOM   1281  CD1 LEU   163      30.646  76.539  59.543  1.00 99.99
ATOM   1282  CD2 LEU   163      29.769  77.873  57.824  1.00 99.99
ATOM   1283  N   PRO   164      33.304  81.413  57.289  1.00 50.00
ATOM   1284  CA  PRO   164      34.024  82.556  57.854  1.00 50.00
ATOM   1285  C   PRO   164      33.323  82.993  59.162  1.00 50.00
ATOM   1286  O   PRO   164      32.172  82.609  59.393  1.00 50.00
ATOM   1287  CB  PRO   164      33.992  83.612  56.748  1.00 50.00
ATOM   1288  CG  PRO   164      33.753  82.827  55.463  1.00 50.00
ATOM   1289  CD  PRO   164      32.844  81.701  55.930  1.00 50.00
ATOM   1290  N   PRO   165      34.079  83.593  60.095  1.00 50.00
ATOM   1291  CA  PRO   165      33.581  84.152  61.378  1.00 50.00
ATOM   1292  C   PRO   165      32.689  85.369  61.177  1.00 50.00
ATOM   1293  O   PRO   165      33.089  86.250  60.397  1.00 50.00
ATOM   1294  CB  PRO   165      34.824  84.671  62.087  1.00 50.00
ATOM   1295  CG  PRO   165      35.921  83.753  61.569  1.00 50.00
ATOM   1296  CD  PRO   165      35.552  83.545  60.104  1.00 50.00
ATOM   1297  N   ARG   166      31.455  85.305  61.694  1.00 50.00
ATOM   1298  CA  ARG   166      30.378  86.321  61.505  1.00 50.00
ATOM   1299  C   ARG   166      29.416  86.195  60.283  1.00 50.00
ATOM   1300  O   ARG   166      28.403  86.891  60.260  1.00 50.00
ATOM   1301  CB  ARG   166      30.910  87.764  61.546  1.00 50.00
ATOM   1302  CG  ARG   166      31.550  88.083  62.894  1.00 50.00
ATOM   1303  CD  ARG   166      32.076  89.509  62.855  1.00 50.00
ATOM   1304  NE  ARG   166      32.579  89.898  64.181  1.00 50.00
ATOM   1305  CZ  ARG   166      33.100  91.092  64.471  1.00 50.00
ATOM   1306  NH1 ARG   166      33.189  92.035  63.539  1.00 50.00
ATOM   1307  NH2 ARG   166      33.543  91.351  65.695  1.00 50.00
ATOM   1308  N   PRO   167      29.771  85.481  59.200  1.00 50.00
ATOM   1309  CA  PRO   167      28.953  85.236  58.011  1.00 50.00
ATOM   1310  C   PRO   167      27.805  84.313  58.343  1.00 50.00
ATOM   1311  O   PRO   167      27.885  83.413  59.177  1.00 50.00
ATOM   1312  CB  PRO   167      29.859  84.515  57.006  1.00 50.00
ATOM   1313  CG  PRO   167      31.189  85.161  57.291  1.00 50.00
ATOM   1314  CD  PRO   167      31.109  85.130  58.787  1.00 50.00
ATOM   1315  N   THR   168      26.733  84.613  57.639  1.00 50.00
ATOM   1316  CA  THR   168      25.568  83.726  57.568  1.00 50.00
ATOM   1317  C   THR   168      25.948  82.585  56.624  1.00 50.00
ATOM   1318  O   THR   168      26.363  82.787  55.482  1.00 50.00
ATOM   1319  CB  THR   168      24.353  84.472  57.003  1.00 50.00
ATOM   1320  OG1 THR   168      24.640  84.920  55.676  1.00 50.00
ATOM   1321  CG2 THR   168      23.976  85.672  57.877  1.00 50.00
ATOM   1322  N   SER   169      25.872  81.378  57.143  1.00 50.00
ATOM   1323  CA  SER   169      26.230  80.230  56.314  1.00 50.00
ATOM   1324  C   SER   169      25.050  79.320  56.056  1.00 50.00
ATOM   1325  O   SER   169      24.312  78.966  56.975  1.00 50.00
ATOM   1326  CB  SER   169      27.295  79.455  57.023  1.00 50.00
ATOM   1327  OG  SER   169      26.905  79.022  58.333  1.00 50.00
ATOM   1328  N   GLN   170      24.963  78.941  54.793  1.00 50.00
ATOM   1329  CA  GLN   170      23.855  78.113  54.302  1.00 50.00
ATOM   1330  C   GLN   170      24.427  76.890  53.665  1.00 50.00
ATOM   1331  O   GLN   170      25.075  76.899  52.616  1.00 50.00
ATOM   1332  CB  GLN   170      23.078  78.733  53.172  1.00 50.00
ATOM   1333  CG  GLN   170      22.308  79.955  53.617  1.00 50.00
ATOM   1334  CD  GLN   170      21.433  80.412  52.457  1.00 50.00
ATOM   1335  OE1 GLN   170      21.712  80.232  51.278  1.00 50.00
ATOM   1336  NE2 GLN   170      20.318  81.003  52.813  1.00 50.00
ATOM   1337  N   MET   171      24.328  75.859  54.453  1.00 50.00
ATOM   1338  CA  MET   171      25.169  74.777  54.118  1.00 50.00
ATOM   1339  C   MET   171      24.100  73.675  53.719  1.00 50.00
ATOM   1340  O   MET   171      22.970  73.608  54.207  1.00 50.00
ATOM   1341  CB  MET   171      26.212  75.364  55.171  1.00 99.99
ATOM   1342  CG  MET   171      26.053  75.795  56.683  1.00 99.99
ATOM   1343  SD  MET   171      26.896  75.050  58.163  1.00 99.99
ATOM   1344  CE  MET   171      28.627  74.776  57.917  1.00 99.99
ATOM   1345  N   ALA   172      24.451  72.765  52.810  1.00 50.00
ATOM   1346  CA  ALA   172      23.502  71.714  52.365  1.00 50.00
ATOM   1347  C   ALA   172      23.977  70.287  52.662  1.00 50.00
ATOM   1348  O   ALA   172      25.111  69.914  52.417  1.00 50.00
ATOM   1349  CB  ALA   172      23.227  71.934  50.885  1.00 50.00
ATOM   1350  N   GLY   173      23.109  69.419  53.126  1.00 50.00
ATOM   1351  CA  GLY   173      23.406  68.107  53.727  1.00 50.00
ATOM   1352  C   GLY   173      22.847  67.014  52.840  1.00 50.00
ATOM   1353  O   GLY   173      21.668  66.993  52.486  1.00 50.00
ATOM   1354  N   TYR   174      23.822  66.227  52.414  1.00 50.00
ATOM   1355  CA  TYR   174      23.634  65.233  51.356  1.00 50.00
ATOM   1356  C   TYR   174      23.455  63.827  51.908  1.00 50.00
ATOM   1357  O   TYR   174      24.318  63.267  52.554  1.00 50.00
ATOM   1358  CB  TYR   174      24.666  65.289  50.231  1.00 50.00
ATOM   1359  CG  TYR   174      24.442  66.518  49.337  1.00 50.00
ATOM   1360  CD1 TYR   174      23.972  67.724  49.845  1.00 50.00
ATOM   1361  CD2 TYR   174      24.806  66.468  48.000  1.00 50.00
ATOM   1362  CE1 TYR   174      23.834  68.842  49.067  1.00 50.00
ATOM   1363  CE2 TYR   174      24.686  67.602  47.208  1.00 50.00
ATOM   1364  CZ  TYR   174      24.192  68.781  47.740  1.00 50.00
ATOM   1365  OH  TYR   174      24.006  69.863  46.952  1.00 50.00
ATOM   1366  N   ALA   175      22.207  63.410  51.961  1.00 99.99
ATOM   1367  CA  ALA   175      21.067  64.294  51.676  1.00 99.99
ATOM   1368  C   ALA   175      19.923  64.030  52.638  1.00 99.99
ATOM   1369  O   ALA   175      19.002  63.278  52.341  1.00 99.99
ATOM   1370  CB  ALA   175      20.661  64.202  50.201  1.00 99.99
ATOM   1371  N   ALA   176      20.113  64.535  53.849  1.00 99.99
ATOM   1372  CA  ALA   176      19.092  64.427  54.887  1.00 99.99
ATOM   1373  C   ALA   176      19.043  65.741  55.646  1.00 99.99
ATOM   1374  O   ALA   176      20.056  66.440  55.763  1.00 99.99
ATOM   1375  CB  ALA   176      19.412  63.298  55.863  1.00 99.99
ATOM   1376  N   PRO   177      17.873  66.047  56.181  1.00 99.99
ATOM   1377  CA  PRO   177      17.698  67.256  56.970  1.00 99.99
ATOM   1378  C   PRO   177      18.753  67.668  57.956  1.00 99.99
ATOM   1379  O   PRO   177      18.780  67.058  59.015  1.00 99.99
ATOM   1380  CB  PRO   177      16.410  67.055  57.633  1.00 99.99
ATOM   1381  CG  PRO   177      16.061  65.589  57.592  1.00 99.99
ATOM   1382  CD  PRO   177      16.662  65.199  56.263  1.00 99.99
ATOM   1383  N   GLU   178      19.600  68.641  57.660  1.00 50.00
ATOM   1384  CA  GLU   178      19.693  69.600  56.518  1.00 50.00
ATOM   1385  C   GLU   178      18.587  69.785  55.457  1.00 50.00
ATOM   1386  O   GLU   178      18.298  70.925  55.062  1.00 50.00
ATOM   1387  CB  GLU   178      21.069  69.419  55.882  1.00 50.00
ATOM   1388  CG  GLU   178      21.304  70.604  54.941  1.00 50.00
ATOM   1389  CD  GLU   178      20.609  70.444  53.566  1.00 50.00
ATOM   1390  OE1 GLU   178      20.348  69.288  53.150  1.00 50.00
ATOM   1391  OE2 GLU   178      20.593  71.448  52.841  1.00 50.00
ATOM   1392  N   VAL   179      18.085  68.733  54.870  1.00 50.00
ATOM   1393  CA  VAL   179      16.907  68.689  53.981  1.00 50.00
ATOM   1394  C   VAL   179      15.620  69.281  54.618  1.00 50.00
ATOM   1395  O   VAL   179      14.991  70.129  53.971  1.00 50.00
ATOM   1396  CB  VAL   179      16.666  67.241  53.514  1.00 99.99
ATOM   1397  CG1 VAL   179      15.445  67.108  52.603  1.00 99.99
ATOM   1398  CG2 VAL   179      17.871  66.724  52.729  1.00 99.99
ATOM   1399  N   GLU   180      15.184  68.842  55.776  1.00 50.00
ATOM   1400  CA  GLU   180      13.890  69.223  56.403  1.00 50.00
ATOM   1401  C   GLU   180      13.930  70.630  57.016  1.00 50.00
ATOM   1402  O   GLU   180      12.889  71.266  57.105  1.00 50.00
ATOM   1403  CB  GLU   180      13.335  68.202  57.419  1.00 50.00
ATOM   1404  CG  GLU   180      13.939  68.294  58.827  1.00 50.00
ATOM   1405  CD  GLU   180      13.823  67.052  59.719  1.00 50.00
ATOM   1406  OE1 GLU   180      12.648  66.709  59.878  1.00 50.00
ATOM   1407  OE2 GLU   180      14.817  66.545  60.308  1.00 50.00
ATOM   1408  N   TYR   181      15.111  71.064  57.458  1.00 50.00
ATOM   1409  CA  TYR   181      15.224  72.357  58.158  1.00 50.00
ATOM   1410  C   TYR   181      15.902  73.448  57.326  1.00 50.00
ATOM   1411  O   TYR   181      15.510  74.610  57.404  1.00 50.00
ATOM   1412  CB  TYR   181      15.955  72.188  59.494  1.00 50.00
ATOM   1413  CG  TYR   181      15.165  71.327  60.481  1.00 50.00
ATOM   1414  CD1 TYR   181      14.132  71.871  61.232  1.00 50.00
ATOM   1415  CD2 TYR   181      15.514  69.999  60.669  1.00 50.00
ATOM   1416  CE1 TYR   181      13.422  71.091  62.138  1.00 50.00
ATOM   1417  CE2 TYR   181      14.802  69.232  61.581  1.00 50.00
ATOM   1418  CZ  TYR   181      13.741  69.754  62.296  1.00 50.00
ATOM   1419  OH  TYR   181      13.020  68.952  63.122  1.00 50.00
ATOM   1420  N   GLY   182      16.969  73.063  56.616  1.00 50.00
ATOM   1421  CA  GLY   182      17.739  74.019  55.795  1.00 50.00
ATOM   1422  C   GLY   182      19.025  74.471  56.500  1.00 50.00
ATOM   1423  O   GLY   182      19.796  75.264  55.965  1.00 50.00
ATOM   1424  N   SER   183      19.189  74.025  57.742  1.00 50.00
ATOM   1425  CA  SER   183      20.390  74.312  58.530  1.00 50.00
ATOM   1426  C   SER   183      21.468  73.336  58.099  1.00 50.00
ATOM   1427  O   SER   183      21.262  72.122  57.981  1.00 50.00
ATOM   1428  CB  SER   183      20.133  74.111  60.025  1.00 50.00
ATOM   1429  OG  SER   183      19.702  72.769  60.285  1.00 50.00
ATOM   1430  N   TYR   184      22.635  73.879  57.871  1.00 50.00
ATOM   1431  CA  TYR   184      23.713  72.903  57.777  1.00 50.00
ATOM   1432  C   TYR   184      24.768  73.106  58.780  1.00 50.00
ATOM   1433  O   TYR   184      24.753  74.137  59.470  1.00 50.00
ATOM   1434  CB  TYR   184      24.346  73.011  56.474  1.00 99.99
ATOM   1435  CG  TYR   184      25.641  72.344  56.026  1.00 99.99
ATOM   1436  CD1 TYR   184      26.922  72.756  56.234  1.00 99.99
ATOM   1437  CD2 TYR   184      25.470  71.404  55.101  1.00 99.99
ATOM   1438  CE1 TYR   184      27.934  72.259  55.603  1.00 99.99
ATOM   1439  CE2 TYR   184      26.577  70.890  54.410  1.00 99.99
ATOM   1440  CZ  TYR   184      27.826  71.332  54.636  1.00 99.99
ATOM   1441  OH  TYR   184      28.881  70.569  54.274  1.00 99.99
ATOM   1442  N   THR   185      25.543  72.059  58.841  1.00 50.00
ATOM   1443  CA  THR   185      26.661  71.937  59.775  1.00 50.00
ATOM   1444  C   THR   185      27.742  71.056  59.152  1.00 50.00
ATOM   1445  O   THR   185      27.470  70.253  58.259  1.00 50.00
ATOM   1446  CB  THR   185      26.110  71.318  61.064  1.00 50.00
ATOM   1447  OG1 THR   185      25.571  70.021  60.772  1.00 50.00
ATOM   1448  CG2 THR   185      25.080  72.218  61.768  1.00 50.00
ATOM   1449  N   CYS   186      28.932  71.129  59.727  1.00 50.00
ATOM   1450  CA  CYS   186      30.035  70.215  59.368  1.00 50.00
ATOM   1451  C   CYS   186      29.655  68.743  59.606  1.00 50.00
ATOM   1452  O   CYS   186      30.087  67.836  58.894  1.00 50.00
ATOM   1453  CB  CYS   186      31.256  70.559  60.213  1.00 50.00
ATOM   1454  SG  CYS   186      31.040  70.375  62.016  1.00 50.00
ATOM   1455  N   GLN   187      28.734  68.559  60.552  1.00 50.00
ATOM   1456  CA  GLN   187      28.154  67.247  60.886  1.00 50.00
ATOM   1457  C   GLN   187      27.279  66.684  59.762  1.00 50.00
ATOM   1458  O   GLN   187      27.025  65.483  59.705  1.00 50.00
ATOM   1459  CB  GLN   187      27.340  67.330  62.177  1.00 50.00
ATOM   1460  CG  GLN   187      28.215  67.653  63.393  1.00 50.00
ATOM   1461  CD  GLN   187      29.286  66.585  63.622  1.00 50.00
ATOM   1462  OE1 GLN   187      30.438  66.700  63.222  1.00 50.00
ATOM   1463  NE2 GLN   187      28.884  65.526  64.280  1.00 50.00
ATOM   1464  N   SER   188      26.847  67.559  58.856  1.00 50.00
ATOM   1465  CA  SER   188      26.096  67.149  57.654  1.00 50.00
ATOM   1466  C   SER   188      26.955  66.265  56.743  1.00 50.00
ATOM   1467  O   SER   188      26.437  65.376  56.076  1.00 50.00
ATOM   1468  CB  SER   188      25.590  68.353  56.859  1.00 50.00
ATOM   1469  OG  SER   188      24.713  69.145  57.670  1.00 50.00
ATOM   1470  N   ASP   189      28.269  66.490  56.773  1.00 50.00
ATOM   1471  CA  ASP   189      29.226  65.604  56.085  1.00 50.00
ATOM   1472  C   ASP   189      29.379  64.261  56.788  1.00 50.00
ATOM   1473  O   ASP   189      29.610  63.251  56.135  1.00 50.00
ATOM   1474  CB  ASP   189      30.598  66.251  55.970  1.00 50.00
ATOM   1475  CG  ASP   189      30.535  67.419  54.994  1.00 50.00
ATOM   1476  OD1 ASP   189      29.691  67.441  54.078  1.00 50.00
ATOM   1477  OD2 ASP   189      31.419  68.255  55.092  1.00 50.00
ATOM   1478  N   VAL   190      29.213  64.278  58.105  1.00 50.00
ATOM   1479  CA  VAL   190      29.310  63.069  58.943  1.00 50.00
ATOM   1480  C   VAL   190      28.214  62.068  58.563  1.00 50.00
ATOM   1481  O   VAL   190      28.518  60.898  58.356  1.00 50.00
ATOM   1482  CB  VAL   190      29.226  63.436  60.434  1.00 50.00
ATOM   1483  CG1 VAL   190      29.167  62.199  61.338  1.00 50.00
ATOM   1484  CG2 VAL   190      30.439  64.274  60.840  1.00 50.00
ATOM   1485  N   PHE   191      26.982  62.553  58.438  1.00 50.00
ATOM   1486  CA  PHE   191      25.860  61.709  57.991  1.00 50.00
ATOM   1487  C   PHE   191      26.135  61.135  56.593  1.00 50.00
ATOM   1488  O   PHE   191      26.012  59.932  56.367  1.00 50.00
ATOM   1489  CB  PHE   191      24.568  62.529  57.970  1.00 50.00
ATOM   1490  CG  PHE   191      23.382  61.688  57.492  1.00 50.00
ATOM   1491  CD1 PHE   191      22.710  60.876  58.395  1.00 50.00
ATOM   1492  CD2 PHE   191      22.967  61.750  56.166  1.00 50.00
ATOM   1493  CE1 PHE   191      21.617  60.127  57.978  1.00 50.00
ATOM   1494  CE2 PHE   191      21.875  60.999  55.748  1.00 50.00
ATOM   1495  CZ  PHE   191      21.197  60.190  56.654  1.00 50.00
ATOM   1496  N   SER   192      26.667  61.988  55.719  1.00 50.00
ATOM   1497  CA  SER   192      27.007  61.590  54.337  1.00 50.00
ATOM   1498  C   SER   192      28.106  60.527  54.353  1.00 50.00
ATOM   1499  O   SER   192      28.039  59.516  53.653  1.00 50.00
ATOM   1500  CB  SER   192      27.521  62.769  53.510  1.00 50.00
ATOM   1501  OG  SER   192      26.606  63.857  53.585  1.00 50.00
ATOM   1502  N   LEU   193      29.082  60.756  55.230  1.00 50.00
ATOM   1503  CA  LEU   193      30.191  59.834  55.461  1.00 50.00
ATOM   1504  C   LEU   193      29.728  58.505  56.052  1.00 50.00
ATOM   1505  O   LEU   193      30.207  57.433  55.685  1.00 50.00
ATOM   1506  CB  LEU   193      31.327  60.543  56.219  1.00 50.00
ATOM   1507  CG  LEU   193      32.623  59.728  56.153  1.00 50.00
ATOM   1508  CD1 LEU   193      33.865  60.458  56.620  1.00 50.00
ATOM   1509  CD2 LEU   193      32.546  58.683  57.216  1.00 50.00
ATOM   1510  N   GLY   194      28.704  58.645  56.885  1.00 50.00
ATOM   1511  CA  GLY   194      28.053  57.521  57.567  1.00 50.00
ATOM   1512  C   GLY   194      27.472  56.540  56.552  1.00 50.00
ATOM   1513  O   GLY   194      27.629  55.334  56.703  1.00 50.00
ATOM   1514  N   VAL   195      26.943  57.075  55.454  1.00 50.00
ATOM   1515  CA  VAL   195      26.422  56.246  54.347  1.00 50.00
ATOM   1516  C   VAL   195      27.571  55.508  53.649  1.00 50.00
ATOM   1517  O   VAL   195      27.483  54.307  53.407  1.00 50.00
ATOM   1518  CB  VAL   195      25.641  57.098  53.334  1.00 50.00
ATOM   1519  CG1 VAL   195      25.147  56.266  52.142  1.00 50.00
ATOM   1520  CG2 VAL   195      24.439  57.764  54.003  1.00 50.00
ATOM   1521  N   VAL   196      28.644  56.239  53.366  1.00 50.00
ATOM   1522  CA  VAL   196      29.822  55.660  52.687  1.00 50.00
ATOM   1523  C   VAL   196      30.404  54.498  53.492  1.00 50.00
ATOM   1524  O   VAL   196      30.825  53.492  52.927  1.00 50.00
ATOM   1525  CB  VAL   196      30.889  56.728  52.435  1.00 50.00
ATOM   1526  CG1 VAL   196      32.156  56.171  51.772  1.00 50.00
ATOM   1527  CG2 VAL   196      30.278  57.772  51.501  1.00 50.00
ATOM   1528  N   MET   197      30.329  54.627  54.804  1.00 50.00
ATOM   1529  CA  MET   197      30.837  53.590  55.699  1.00 50.00
ATOM   1530  C   MET   197      30.063  52.271  55.556  1.00 50.00
ATOM   1531  O   MET   197      30.653  51.218  55.320  1.00 50.00
ATOM   1532  CB  MET   197      30.670  54.150  57.088  1.00 50.00
ATOM   1533  CG  MET   197      31.610  55.267  57.531  1.00 50.00
ATOM   1534  SD  MET   197      31.312  55.706  59.286  1.00 50.00
ATOM   1535  CE  MET   197      32.661  56.772  59.735  1.00 50.00
ATOM   1536  N   LEU   198      28.740  52.374  55.483  1.00 50.00
ATOM   1537  CA  LEU   198      27.884  51.193  55.259  1.00 50.00
ATOM   1538  C   LEU   198      27.975  50.704  53.826  1.00 50.00
ATOM   1539  O   LEU   198      27.880  49.510  53.577  1.00 50.00
ATOM   1540  CB  LEU   198      26.414  51.454  55.564  1.00 50.00
ATOM   1541  CG  LEU   198      26.135  51.473  57.057  1.00 50.00
ATOM   1542  CD1 LEU   198      26.773  52.697  57.632  1.00 50.00
ATOM   1543  CD2 LEU   198      24.753  51.988  57.332  1.00 50.00
ATOM   1544  N   GLU   199      28.261  51.637  52.930  1.00 50.00
ATOM   1545  CA  GLU   199      28.404  51.321  51.507  1.00 50.00
ATOM   1546  C   GLU   199      29.663  50.471  51.293  1.00 50.00
ATOM   1547  O   GLU   199      29.634  49.496  50.547  1.00 50.00
ATOM   1548  CB  GLU   199      28.493  52.636  50.753  1.00 50.00
ATOM   1549  CG  GLU   199      27.834  52.512  49.383  1.00 50.00
ATOM   1550  CD  GLU   199      28.056  53.736  48.489  1.00 50.00
ATOM   1551  OE1 GLU   199      28.320  54.819  49.056  1.00 50.00
ATOM   1552  OE2 GLU   199      27.945  53.606  47.249  1.00 50.00
ATOM   1553  N   LEU   200      30.710  50.797  52.049  1.00 50.00
ATOM   1554  CA  LEU   200      31.953  50.016  52.061  1.00 50.00
ATOM   1555  C   LEU   200      31.709  48.624  52.665  1.00 50.00
ATOM   1556  O   LEU   200      32.219  47.631  52.151  1.00 50.00
ATOM   1557  CB  LEU   200      33.009  50.825  52.822  1.00 50.00
ATOM   1558  CG  LEU   200      34.370  50.135  52.891  1.00 50.00
ATOM   1559  CD1 LEU   200      35.442  51.192  53.124  1.00 50.00
ATOM   1560  CD2 LEU   200      34.391  49.165  54.076  1.00 50.00
ATOM   1561  N   LEU   201      30.930  48.596  53.744  1.00 50.00
ATOM   1562  CA  LEU   201      30.631  47.365  54.492  1.00 50.00
ATOM   1563  C   LEU   201      29.821  46.372  53.649  1.00 50.00
ATOM   1564  O   LEU   201      30.245  45.248  53.397  1.00 50.00
ATOM   1565  CB  LEU   201      29.857  47.726  55.766  1.00 50.00
ATOM   1566  CG  LEU   201      29.633  46.507  56.667  1.00 50.00
ATOM   1567  CD1 LEU   201      30.933  46.100  57.365  1.00 50.00
ATOM   1568  CD2 LEU   201      28.518  46.786  57.673  1.00 50.00
ATOM   1569  N   THR   202      28.637  46.822  53.253  1.00 50.00
ATOM   1570  CA  THR   202      27.626  45.967  52.609  1.00 50.00
ATOM   1571  C   THR   202      27.939  45.679  51.139  1.00 50.00
ATOM   1572  O   THR   202      27.320  44.795  50.547  1.00 50.00
ATOM   1573  CB  THR   202      26.228  46.582  52.752  1.00 50.00
ATOM   1574  OG1 THR   202      26.198  47.850  52.094  1.00 50.00
ATOM   1575  CG2 THR   202      25.836  46.743  54.224  1.00 50.00
ATOM   1576  N   GLY   203      28.786  46.528  50.534  1.00 50.00
ATOM   1577  CA  GLY   203      29.039  46.476  49.080  1.00 50.00
ATOM   1578  C   GLY   203      27.777  46.882  48.307  1.00 50.00
ATOM   1579  O   GLY   203      27.792  46.928  47.079  1.00 50.00
ATOM   1580  N   ARG   204      26.707  47.133  49.071  1.00 50.00
ATOM   1581  CA  ARG   204      25.458  47.755  48.665  1.00 50.00
ATOM   1582  C   ARG   204      25.735  49.192  48.202  1.00 50.00
ATOM   1583  O   ARG   204      25.091  50.166  48.544  1.00 50.00
ATOM   1584  CB  ARG   204      24.407  47.592  49.781  1.00 50.00
ATOM   1585  CG  ARG   204      22.916  47.891  49.573  1.00 50.00
ATOM   1586  CD  ARG   204      22.511  49.353  49.394  1.00 50.00
ATOM   1587  NE  ARG   204      21.074  49.455  49.116  1.00 50.00
ATOM   1588  CZ  ARG   204      20.084  49.354  49.992  1.00 50.00
ATOM   1589  NH1 ARG   204      20.329  49.099  51.266  1.00 50.00
ATOM   1590  NH2 ARG   204      18.842  49.569  49.598  1.00 50.00
ATOM   1591  N   ARG   205      26.700  49.296  47.302  1.00 50.00
ATOM   1592  CA  ARG   205      27.134  50.567  46.687  1.00 50.00
ATOM   1593  C   ARG   205      26.090  51.325  45.881  1.00 50.00
ATOM   1594  O   ARG   205      26.367  52.435  45.434  1.00 50.00
ATOM   1595  CB  ARG   205      28.333  50.321  45.799  1.00 99.99
ATOM   1596  CG  ARG   205      29.328  49.749  46.774  1.00 99.99
ATOM   1597  CD  ARG   205      29.889  50.753  47.738  1.00 99.99
ATOM   1598  NE  ARG   205      30.622  51.807  47.050  1.00 99.99
ATOM   1599  CZ  ARG   205      31.156  52.818  47.700  1.00 99.99
ATOM   1600  NH1 ARG   205      31.060  52.963  49.018  1.00 99.99
ATOM   1601  NH2 ARG   205      31.933  53.600  47.032  1.00 99.99
ATOM   1602  N   PRO   206      25.024  50.624  45.484  1.00 50.00
ATOM   1603  CA  PRO   206      23.844  51.287  44.944  1.00 50.00
ATOM   1604  C   PRO   206      23.113  52.177  45.941  1.00 50.00
ATOM   1605  O   PRO   206      22.333  53.003  45.483  1.00 50.00
ATOM   1606  CB  PRO   206      22.943  50.172  44.451  1.00 99.99
ATOM   1607  CG  PRO   206      23.865  49.010  44.112  1.00 99.99
ATOM   1608  CD  PRO   206      25.071  49.240  45.000  1.00 99.99
ATOM   1609  N   PHE   207      23.366  52.018  47.246  1.00 50.00
ATOM   1610  CA  PHE   207      22.757  52.840  48.314  1.00 50.00
ATOM   1611  C   PHE   207      21.220  52.925  48.181  1.00 50.00
ATOM   1612  O   PHE   207      20.476  52.090  48.676  1.00 50.00
ATOM   1613  CB  PHE   207      23.455  54.220  48.414  1.00 50.00
ATOM   1614  CG  PHE   207      23.346  55.114  47.165  1.00 50.00
ATOM   1615  CD1 PHE   207      24.258  54.977  46.130  1.00 50.00
ATOM   1616  CD2 PHE   207      22.287  56.005  47.005  1.00 50.00
ATOM   1617  CE1 PHE   207      24.089  55.694  44.953  1.00 50.00
ATOM   1618  CE2 PHE   207      22.089  56.694  45.822  1.00 50.00
ATOM   1619  CZ  PHE   207      23.001  56.544  44.791  1.00 50.00
ATOM   1620  N   ASP   208      20.722  53.980  47.580  1.00 50.00
ATOM   1621  CA  ASP   208      19.318  54.199  47.217  1.00 50.00
ATOM   1622  C   ASP   208      19.002  53.255  46.056  1.00 50.00
ATOM   1623  O   ASP   208      19.412  53.470  44.916  1.00 50.00
ATOM   1624  CB  ASP   208      19.088  55.654  46.800  1.00 50.00
ATOM   1625  CG  ASP   208      17.609  55.990  46.636  1.00 50.00
ATOM   1626  OD1 ASP   208      16.836  55.063  46.315  1.00 50.00
ATOM   1627  OD2 ASP   208      17.279  57.166  46.893  1.00 50.00
ATOM   1628  N   ARG   209      18.263  52.221  46.418  1.00 50.00
ATOM   1629  CA  ARG   209      17.898  51.153  45.476  1.00 50.00
ATOM   1630  C   ARG   209      16.381  51.046  45.346  1.00 50.00
ATOM   1631  O   ARG   209      15.694  50.575  46.253  1.00 50.00
ATOM   1632  CB  ARG   209      18.450  49.814  45.953  1.00 99.99
ATOM   1633  CG  ARG   209      19.969  49.804  45.995  1.00 99.99
ATOM   1634  CD  ARG   209      20.414  48.406  46.399  1.00 99.99
ATOM   1635  NE  ARG   209      21.879  48.309  46.382  1.00 99.99
ATOM   1636  CZ  ARG   209      22.594  47.229  46.680  1.00 99.99
ATOM   1637  NH1 ARG   209      22.031  46.160  47.181  1.00 99.99
ATOM   1638  NH2 ARG   209      23.900  47.215  46.595  1.00 99.99
ATOM   1639  N   THR   210      15.891  51.433  44.176  1.00 50.00
ATOM   1640  CA  THR   210      14.443  51.442  43.880  1.00 50.00
ATOM   1641  C   THR   210      13.936  50.097  43.330  1.00 50.00
ATOM   1642  O   THR   210      13.301  50.014  42.281  1.00 50.00
ATOM   1643  CB  THR   210      14.105  52.567  42.892  1.00 50.00
ATOM   1644  OG1 THR   210      14.836  52.367  41.678  1.00 50.00
ATOM   1645  CG2 THR   210      14.419  53.947  43.476  1.00 50.00
ATOM   1646  N   ARG   211      14.303  49.018  44.000  1.00 50.00
ATOM   1647  CA  ARG   211      13.828  47.677  43.588  1.00 50.00
ATOM   1648  C   ARG   211      13.218  46.903  44.760  1.00 50.00
ATOM   1649  O   ARG   211      12.078  46.450  44.695  1.00 50.00
ATOM   1650  CB  ARG   211      14.927  46.829  42.927  1.00 50.00
ATOM   1651  CG  ARG   211      15.487  47.454  41.659  1.00 50.00
ATOM   1652  CD  ARG   211      16.636  46.600  41.122  1.00 50.00
ATOM   1653  NE  ARG   211      16.172  45.238  40.790  1.00 50.00
ATOM   1654  CZ  ARG   211      15.584  44.863  39.651  1.00 50.00
ATOM   1655  NH1 ARG   211      15.363  45.738  38.677  1.00 50.00
ATOM   1656  NH2 ARG   211      15.239  43.595  39.467  1.00 50.00
ATOM   1657  N   PRO   212      14.014  46.732  45.817  1.00 50.00
ATOM   1658  CA  PRO   212      13.616  45.898  46.945  1.00 50.00
ATOM   1659  C   PRO   212      12.386  46.364  47.757  1.00 50.00
ATOM   1660  O   PRO   212      11.678  47.300  47.367  1.00 50.00
ATOM   1661  CB  PRO   212      14.877  46.212  47.680  1.00 50.00
ATOM   1662  CG  PRO   212      16.096  46.178  46.803  1.00 50.00
ATOM   1663  CD  PRO   212      15.414  47.227  45.987  1.00 50.00
ATOM   1664  N   ARG   213      12.236  45.829  48.958  1.00 50.00
ATOM   1665  CA  ARG   213      11.153  46.082  49.947  1.00 50.00
ATOM   1666  C   ARG   213      11.270  47.501  50.556  1.00 50.00
ATOM   1667  O   ARG   213      11.724  48.442  49.914  1.00 50.00
ATOM   1668  CB  ARG   213      11.156  45.008  51.061  1.00 50.00
ATOM   1669  CG  ARG   213      10.956  43.548  50.645  1.00 50.00
ATOM   1670  CD  ARG   213      12.203  43.019  49.956  1.00 50.00
ATOM   1671  NE  ARG   213      12.168  41.615  49.612  1.00 50.00
ATOM   1672  CZ  ARG   213      13.151  40.933  49.024  1.00 50.00
ATOM   1673  NH1 ARG   213      14.331  41.472  48.711  1.00 50.00
ATOM   1674  NH2 ARG   213      12.920  39.668  48.720  1.00 50.00
ATOM   1675  N   GLY   214      10.944  47.599  51.855  1.00 50.00
ATOM   1676  CA  GLY   214      11.103  48.837  52.646  1.00 50.00
ATOM   1677  C   GLY   214      12.569  49.090  53.022  1.00 50.00
ATOM   1678  O   GLY   214      12.873  49.933  53.859  1.00 50.00
ATOM   1679  N   HIS   215      13.469  48.403  52.333  1.00 50.00
ATOM   1680  CA  HIS   215      14.915  48.541  52.543  1.00 50.00
ATOM   1681  C   HIS   215      15.544  49.335  51.393  1.00 50.00
ATOM   1682  O   HIS   215      16.643  49.037  50.954  1.00 50.00
ATOM   1683  CB  HIS   215      15.516  47.142  52.641  1.00 99.99
ATOM   1684  CG  HIS   215      15.288  46.399  51.345  1.00 99.99
ATOM   1685  ND1 HIS   215      14.238  45.628  51.146  1.00 99.99
ATOM   1686  CD2 HIS   215      16.280  46.026  50.541  1.00 99.99
ATOM   1687  CE1 HIS   215      14.656  44.703  50.311  1.00 99.99
ATOM   1688  NE2 HIS   215      15.886  44.934  49.911  1.00 99.99
ATOM   1689  N   GLN   216      14.812  50.326  50.904  1.00 50.00
ATOM   1690  CA  GLN   216      15.258  51.171  49.780  1.00 50.00
ATOM   1691  C   GLN   216      16.458  52.059  50.148  1.00 50.00
ATOM   1692  O   GLN   216      17.366  52.264  49.344  1.00 50.00
ATOM   1693  CB  GLN   216      14.092  52.028  49.275  1.00 50.00
ATOM   1694  CG  GLN   216      13.538  52.969  50.352  1.00 50.00
ATOM   1695  CD  GLN   216      12.412  53.835  49.810  1.00 50.00
ATOM   1696  OE1 GLN   216      11.364  53.347  49.419  1.00 50.00
ATOM   1697  NE2 GLN   216      12.622  55.134  49.823  1.00 50.00
ATOM   1698  N   THR   217      16.427  52.589  51.367  1.00 50.00
ATOM   1699  CA  THR   217      17.453  53.527  51.844  1.00 50.00
ATOM   1700  C   THR   217      18.480  52.757  52.672  1.00 50.00
ATOM   1701  O   THR   217      18.209  52.207  53.739  1.00 50.00
ATOM   1702  CB  THR   217      16.825  54.675  52.648  1.00 50.00
ATOM   1703  OG1 THR   217      16.021  54.109  53.666  1.00 50.00
ATOM   1704  CG2 THR   217      15.884  55.535  51.805  1.00 50.00
ATOM   1705  N   LEU   218      19.697  52.772  52.153  1.00 50.00
ATOM   1706  CA  LEU   218      20.827  52.060  52.767  1.00 50.00
ATOM   1707  C   LEU   218      21.170  52.603  54.160  1.00 50.00
ATOM   1708  O   LEU   218      21.412  51.837  55.092  1.00 50.00
ATOM   1709  CB  LEU   218      22.020  52.132  51.804  1.00 50.00
ATOM   1710  CG  LEU   218      23.316  51.437  52.255  1.00 50.00
ATOM   1711  CD1 LEU   218      24.128  52.359  53.165  1.00 50.00
ATOM   1712  CD2 LEU   218      23.070  50.075  52.921  1.00 50.00
ATOM   1713  N   ALA   219      21.097  53.925  54.289  1.00 50.00
ATOM   1714  CA  ALA   219      21.329  54.607  55.576  1.00 50.00
ATOM   1715  C   ALA   219      20.159  54.420  56.552  1.00 50.00
ATOM   1716  O   ALA   219      20.116  55.013  57.626  1.00 50.00
ATOM   1717  CB  ALA   219      21.540  56.095  55.311  1.00 50.00
ATOM   1718  N   GLN   220      19.208  53.589  56.149  1.00 50.00
ATOM   1719  CA  GLN   220      18.031  53.314  56.958  1.00 50.00
ATOM   1720  C   GLN   220      17.822  51.831  57.185  1.00 50.00
ATOM   1721  O   GLN   220      17.119  51.572  58.134  1.00 50.00
ATOM   1722  CB  GLN   220      16.783  53.923  56.343  1.00 50.00
ATOM   1723  CG  GLN   220      15.465  53.720  57.097  1.00 50.00
ATOM   1724  CD  GLN   220      14.292  54.307  56.318  1.00 50.00
ATOM   1725  OE1 GLN   220      14.274  55.473  55.949  1.00 50.00
ATOM   1726  NE2 GLN   220      13.316  53.471  56.040  1.00 50.00
ATOM   1727  N   TRP   221      18.142  50.997  56.182  1.00 50.00
ATOM   1728  CA  TRP   221      18.131  49.519  56.238  1.00 50.00
ATOM   1729  C   TRP   221      19.334  48.908  56.966  1.00 50.00
ATOM   1730  O   TRP   221      19.275  47.822  57.566  1.00 50.00
ATOM   1731  CB  TRP   221      18.063  48.913  54.841  1.00 50.00
ATOM   1732  CG  TRP   221      18.267  47.397  54.902  1.00 50.00
ATOM   1733  CD1 TRP   221      19.311  46.754  54.387  1.00 50.00
ATOM   1734  CD2 TRP   221      17.422  46.458  55.471  1.00 50.00
ATOM   1735  NE1 TRP   221      19.150  45.446  54.551  1.00 50.00
ATOM   1736  CE2 TRP   221      18.003  45.239  55.191  1.00 50.00
ATOM   1737  CE3 TRP   221      16.210  46.515  56.152  1.00 50.00
ATOM   1738  CZ2 TRP   221      17.347  44.083  55.545  1.00 50.00
ATOM   1739  CZ3 TRP   221      15.569  45.343  56.537  1.00 50.00
ATOM   1740  CH2 TRP   221      16.139  44.115  56.233  1.00 50.00
ATOM   1741  N   ALA   222      20.363  49.702  57.105  1.00 50.00
ATOM   1742  CA  ALA   222      21.489  49.243  57.916  1.00 50.00
ATOM   1743  C   ALA   222      21.473  49.705  59.379  1.00 50.00
ATOM   1744  O   ALA   222      21.772  48.916  60.277  1.00 50.00
ATOM   1745  CB  ALA   222      22.693  49.686  57.160  1.00 50.00
ATOM   1746  N   ILE   223      20.923  50.899  59.608  1.00 50.00
ATOM   1747  CA  ILE   223      20.535  51.354  60.967  1.00 50.00
ATOM   1748  C   ILE   223      19.506  50.432  61.685  1.00 50.00
ATOM   1749  O   ILE   223      19.668  50.166  62.863  1.00 50.00
ATOM   1750  CB  ILE   223      20.012  52.807  60.964  1.00 50.00
ATOM   1751  CG1 ILE   223      18.648  52.947  60.272  1.00 50.00
ATOM   1752  CG2 ILE   223      21.057  53.732  60.333  1.00 50.00
ATOM   1753  CD1 ILE   223      17.954  54.309  60.295  1.00 50.00
ATOM   1754  N   PRO   224      18.483  49.856  61.023  1.00 50.00
ATOM   1755  CA  PRO   224      17.462  48.976  61.593  1.00 50.00
ATOM   1756  C   PRO   224      18.084  47.624  61.950  1.00 50.00
ATOM   1757  O   PRO   224      17.378  46.776  62.476  1.00 50.00
ATOM   1758  CB  PRO   224      16.385  48.806  60.512  1.00 50.00
ATOM   1759  CG  PRO   224      17.175  48.825  59.236  1.00 50.00
ATOM   1760  CD  PRO   224      18.359  49.709  59.602  1.00 50.00
ATOM   1761  N   ARG   225      19.402  47.501  61.782  1.00 50.00
ATOM   1762  CA  ARG   225      20.133  46.293  62.163  1.00 50.00
ATOM   1763  C   ARG   225      21.160  46.576  63.248  1.00 50.00
ATOM   1764  O   ARG   225      20.852  46.327  64.410  1.00 50.00
ATOM   1765  CB  ARG   225      20.771  45.701  60.923  1.00 99.99
ATOM   1766  CG  ARG   225      19.666  45.176  60.011  1.00 99.99
ATOM   1767  CD  ARG   225      20.302  44.704  58.723  1.00 99.99
ATOM   1768  NE  ARG   225      19.510  43.821  57.855  1.00 99.99
ATOM   1769  CZ  ARG   225      19.024  42.572  58.011  1.00 99.99
ATOM   1770  NH1 ARG   225      19.188  41.789  59.046  1.00 99.99
ATOM   1771  NH2 ARG   225      18.236  42.060  57.102  1.00 99.99
ATOM   1772  N   LEU   226      22.319  47.114  62.862  1.00 50.00
ATOM   1773  CA  LEU   226      23.438  47.415  63.783  1.00 50.00
ATOM   1774  C   LEU   226      23.120  48.491  64.835  1.00 50.00
ATOM   1775  O   LEU   226      24.011  49.106  65.411  1.00 50.00
ATOM   1776  CB  LEU   226      24.670  47.822  62.962  1.00 50.00
ATOM   1777  CG  LEU   226      25.148  46.670  62.068  1.00 50.00
ATOM   1778  CD1 LEU   226      26.110  47.134  60.980  1.00 50.00
ATOM   1779  CD2 LEU   226      25.872  45.615  62.891  1.00 50.00
ATOM   1780  N   HIS   227      21.834  48.717  65.055  1.00 50.00
ATOM   1781  CA  HIS   227      21.349  49.635  66.086  1.00 50.00
ATOM   1782  C   HIS   227      20.452  48.938  67.113  1.00 50.00
ATOM   1783  O   HIS   227      20.602  49.153  68.312  1.00 50.00
ATOM   1784  CB  HIS   227      20.631  50.788  65.392  1.00 50.00
ATOM   1785  CG  HIS   227      20.079  51.854  66.326  1.00 50.00
ATOM   1786  ND1 HIS   227      19.083  52.686  66.041  1.00 50.00
ATOM   1787  CD2 HIS   227      20.497  52.107  67.561  1.00 50.00
ATOM   1788  CE1 HIS   227      18.887  53.446  67.113  1.00 50.00
ATOM   1789  NE2 HIS   227      19.749  53.081  68.055  1.00 50.00
ATOM   1790  N   ASP   228      19.535  48.107  66.638  1.00 99.99
ATOM   1791  CA  ASP   228      18.593  47.421  67.536  1.00 99.99
ATOM   1792  C   ASP   228      18.886  45.911  67.598  1.00 99.99
ATOM   1793  O   ASP   228      19.747  45.385  66.893  1.00 99.99
ATOM   1794  CB  ASP   228      17.161  47.725  67.059  1.00 99.99
ATOM   1795  CG  ASP   228      16.898  47.267  65.619  1.00 99.99
ATOM   1796  OD1 ASP   228      17.610  46.340  65.190  1.00 99.99
ATOM   1797  OD2 ASP   228      15.984  47.831  64.993  1.00 99.99
ATOM   1798  N   ILE   229      17.979  45.217  68.278  1.00 99.99
ATOM   1799  CA  ILE   229      17.990  43.746  68.377  1.00 99.99
ATOM   1800  C   ILE   229      17.790  43.112  67.003  1.00 99.99
ATOM   1801  O   ILE   229      18.242  41.983  66.819  1.00 99.99
ATOM   1802  CB  ILE   229      16.873  43.216  69.285  1.00 99.99
ATOM   1803  CG1 ILE   229      15.476  43.510  68.706  1.00 99.99
ATOM   1804  CG2 ILE   229      17.055  43.794  70.693  1.00 99.99
ATOM   1805  CD1 ILE   229      14.321  42.844  69.450  1.00 99.99
ATOM   1806  N   ASP   230      17.026  43.802  66.149  1.00 99.99
ATOM   1807  CA  ASP   230      16.836  43.429  64.731  1.00 99.99
ATOM   1808  C   ASP   230      18.189  43.428  63.995  1.00 99.99
ATOM   1809  O   ASP   230      18.264  43.730  62.799  1.00 99.99
ATOM   1810  CB  ASP   230      15.822  44.329  64.006  1.00 99.99
ATOM   1811  CG  ASP   230      15.493  43.730  62.632  1.00 99.99
ATOM   1812  OD1 ASP   230      14.959  42.600  62.665  1.00 99.99
ATOM   1813  OD2 ASP   230      15.782  44.375  61.601  1.00 99.99
ATOM   1814  N   ALA   231      19.267  43.258  64.731  1.00 50.00
ATOM   1815  CA  ALA   231      20.238  42.174  64.542  1.00 50.00
ATOM   1816  C   ALA   231      21.691  42.497  64.797  1.00 50.00
ATOM   1817  O   ALA   231      22.402  41.571  65.181  1.00 50.00
ATOM   1818  CB  ALA   231      20.089  41.410  63.234  1.00 50.00
ATOM   1819  N   LEU   232      22.130  43.745  64.596  1.00 50.00
ATOM   1820  CA  LEU   232      23.583  44.000  64.560  1.00 50.00
ATOM   1821  C   LEU   232      24.135  43.102  63.431  1.00 50.00
ATOM   1822  O   LEU   232      25.105  42.357  63.547  1.00 50.00
ATOM   1823  CB  LEU   232      24.222  43.638  65.913  1.00 50.00
ATOM   1824  CG  LEU   232      25.679  44.055  66.047  1.00 50.00
ATOM   1825  CD1 LEU   232      25.720  45.483  66.588  1.00 50.00
ATOM   1826  CD2 LEU   232      26.445  43.067  66.928  1.00 50.00
ATOM   1827  N   THR   233      23.479  43.222  62.288  1.00 50.00
ATOM   1828  CA  THR   233      23.611  42.218  61.219  1.00 50.00
ATOM   1829  C   THR   233      24.988  41.997  60.657  1.00 50.00
ATOM   1830  O   THR   233      25.571  42.903  60.068  1.00 50.00
ATOM   1831  CB  THR   233      22.779  42.576  60.030  1.00 99.99
ATOM   1832  OG1 THR   233      22.979  43.948  59.706  1.00 99.99
ATOM   1833  CG2 THR   233      21.422  42.273  60.543  1.00 99.99
ATOM   1834  N   ARG   234      25.284  40.710  60.632  1.00 50.00
ATOM   1835  CA  ARG   234      26.433  40.188  59.876  1.00 50.00
ATOM   1836  C   ARG   234      25.957  39.641  58.520  1.00 50.00
ATOM   1837  O   ARG   234      26.732  39.093  57.744  1.00 50.00
ATOM   1838  CB  ARG   234      27.083  39.046  60.658  1.00 99.99
ATOM   1839  CG  ARG   234      27.614  39.490  62.018  1.00 99.99
ATOM   1840  CD  ARG   234      28.301  38.323  62.714  1.00 99.99
ATOM   1841  NE  ARG   234      28.937  38.757  63.969  1.00 99.99
ATOM   1842  CZ  ARG   234      29.561  37.940  64.819  1.00 99.99
ATOM   1843  NH1 ARG   234      29.651  36.637  64.583  1.00 99.99
ATOM   1844  NH2 ARG   234      30.074  38.414  65.940  1.00 99.99
ATOM   1845  N   MET   235      24.669  39.844  58.244  1.00 50.00
ATOM   1846  CA  MET   235      24.000  39.350  57.029  1.00 50.00
ATOM   1847  C   MET   235      23.970  40.384  55.898  1.00 50.00
ATOM   1848  O   MET   235      23.644  40.058  54.762  1.00 50.00
ATOM   1849  CB  MET   235      22.567  38.923  57.367  1.00 50.00
ATOM   1850  CG  MET   235      22.495  37.720  58.314  1.00 50.00
ATOM   1851  SD  MET   235      23.221  36.182  57.634  1.00 50.00
ATOM   1852  CE  MET   235      24.834  36.202  58.388  1.00 50.00
ATOM   1853  N   VAL   236      24.257  41.635  56.243  1.00 50.00
ATOM   1854  CA  VAL   236      24.145  42.770  55.303  1.00 50.00
ATOM   1855  C   VAL   236      25.179  42.885  54.182  1.00 50.00
ATOM   1856  O   VAL   236      24.967  43.604  53.211  1.00 50.00
ATOM   1857  CB  VAL   236      24.059  44.105  56.037  1.00 50.00
ATOM   1858  CG1 VAL   236      22.689  44.152  56.668  1.00 50.00
ATOM   1859  CG2 VAL   236      25.169  44.331  57.072  1.00 50.00
ATOM   1860  N   ASP   237      26.330  42.276  54.397  1.00 50.00
ATOM   1861  CA  ASP   237      27.480  42.395  53.495  1.00 50.00
ATOM   1862  C   ASP   237      27.570  41.241  52.479  1.00 50.00
ATOM   1863  O   ASP   237      27.012  40.172  52.734  1.00 50.00
ATOM   1864  CB  ASP   237      28.760  42.647  54.317  1.00 50.00
ATOM   1865  CG  ASP   237      28.915  41.831  55.595  1.00 50.00
ATOM   1866  OD1 ASP   237      27.990  41.913  56.435  1.00 50.00
ATOM   1867  OD2 ASP   237      29.965  41.170  55.719  1.00 50.00
ATOM   1868  N   PRO   238      28.265  41.480  51.352  1.00 50.00
ATOM   1869  CA  PRO   238      28.300  40.585  50.183  1.00 50.00
ATOM   1870  C   PRO   238      29.031  39.263  50.486  1.00 50.00
ATOM   1871  O   PRO   238      28.471  38.346  51.077  1.00 50.00
ATOM   1872  CB  PRO   238      28.990  41.454  49.116  1.00 50.00
ATOM   1873  CG  PRO   238      30.027  42.245  49.911  1.00 50.00
ATOM   1874  CD  PRO   238      29.223  42.590  51.150  1.00 50.00
ATOM   1875  N   SER   239      30.276  39.169  50.028  1.00 50.00
ATOM   1876  CA  SER   239      31.161  38.030  50.300  1.00 50.00
ATOM   1877  C   SER   239      32.463  38.522  50.933  1.00 50.00
ATOM   1878  O   SER   239      33.553  38.473  50.364  1.00 50.00
ATOM   1879  CB  SER   239      31.426  37.244  49.015  1.00 50.00
ATOM   1880  OG  SER   239      32.208  36.097  49.352  1.00 50.00
ATOM   1881  N   LEU   240      32.285  39.109  52.108  1.00 50.00
ATOM   1882  CA  LEU   240      33.415  39.388  52.994  1.00 50.00
ATOM   1883  C   LEU   240      33.738  38.235  53.932  1.00 50.00
ATOM   1884  O   LEU   240      34.547  38.353  54.852  1.00 50.00
ATOM   1885  CB  LEU   240      33.085  40.614  53.812  1.00 50.00
ATOM   1886  CG  LEU   240      33.893  41.708  53.176  1.00 50.00
ATOM   1887  CD1 LEU   240      32.937  42.919  53.206  1.00 50.00
ATOM   1888  CD2 LEU   240      35.393  41.476  53.525  1.00 50.00
ATOM   1889  N   HIS   241      33.018  37.146  53.681  1.00 50.00
ATOM   1890  CA  HIS   241      33.208  35.855  54.350  1.00 50.00
ATOM   1891  C   HIS   241      33.337  36.044  55.881  1.00 50.00
ATOM   1892  O   HIS   241      32.724  36.928  56.475  1.00 50.00
ATOM   1893  CB  HIS   241      34.410  35.165  53.667  1.00 50.00
ATOM   1894  CG  HIS   241      34.703  33.753  54.200  1.00 50.00
ATOM   1895  ND1 HIS   241      35.910  33.199  54.265  1.00 50.00
ATOM   1896  CD2 HIS   241      33.847  32.929  54.812  1.00 50.00
ATOM   1897  CE1 HIS   241      35.802  32.057  54.939  1.00 50.00
ATOM   1898  NE2 HIS   241      34.533  31.909  55.304  1.00 50.00
ATOM   1899  N   GLY   242      34.188  35.218  56.484  1.00 50.00
ATOM   1900  CA  GLY   242      34.546  35.250  57.906  1.00 50.00
ATOM   1901  C   GLY   242      35.943  35.859  57.984  1.00 50.00
ATOM   1902  O   GLY   242      36.892  35.217  58.423  1.00 50.00
ATOM   1903  N   ALA   243      36.014  37.100  57.513  1.00 50.00
ATOM   1904  CA  ALA   243      37.274  37.861  57.440  1.00 50.00
ATOM   1905  C   ALA   243      37.287  39.043  58.418  1.00 50.00
ATOM   1906  O   ALA   243      38.344  39.581  58.743  1.00 50.00
ATOM   1907  CB  ALA   243      37.490  38.360  56.009  1.00 50.00
ATOM   1908  N   TYR   244      36.094  39.436  58.862  1.00 50.00
ATOM   1909  CA  TYR   244      35.926  40.530  59.824  1.00 50.00
ATOM   1910  C   TYR   244      35.850  40.002  61.247  1.00 50.00
ATOM   1911  O   TYR   244      34.961  39.208  61.558  1.00 50.00
ATOM   1912  CB  TYR   244      34.679  41.368  59.545  1.00 99.99
ATOM   1913  CG  TYR   244      34.735  42.037  58.169  1.00 99.99
ATOM   1914  CD1 TYR   244      35.936  42.231  57.535  1.00 99.99
ATOM   1915  CD2 TYR   244      33.569  42.470  57.567  1.00 99.99
ATOM   1916  CE1 TYR   244      35.851  42.859  56.298  1.00 99.99
ATOM   1917  CE2 TYR   244      33.572  43.174  56.362  1.00 99.99
ATOM   1918  CZ  TYR   244      34.757  43.375  55.733  1.00 99.99
ATOM   1919  OH  TYR   244      34.994  44.131  54.604  1.00 99.99
ATOM   1920  N   PRO   245      36.798  40.441  62.082  1.00 50.00
ATOM   1921  CA  PRO   245      36.776  40.135  63.518  1.00 50.00
ATOM   1922  C   PRO   245      35.533  40.807  64.098  1.00 50.00
ATOM   1923  O   PRO   245      35.356  42.019  63.995  1.00 50.00
ATOM   1924  CB  PRO   245      38.078  40.727  64.060  1.00 50.00
ATOM   1925  CG  PRO   245      38.399  41.869  63.098  1.00 50.00
ATOM   1926  CD  PRO   245      37.916  41.348  61.746  1.00 50.00
ATOM   1927  N   MET   246      34.701  40.003  64.742  1.00 50.00
ATOM   1928  CA  MET   246      33.378  40.450  65.215  1.00 50.00
ATOM   1929  C   MET   246      33.402  41.763  66.012  1.00 50.00
ATOM   1930  O   MET   246      32.549  42.629  65.837  1.00 50.00
ATOM   1931  CB  MET   246      32.789  39.350  66.084  1.00 50.00
ATOM   1932  CG  MET   246      33.560  39.050  67.374  1.00 50.00
ATOM   1933  SD  MET   246      32.796  37.759  68.413  1.00 50.00
ATOM   1934  CE  MET   246      33.058  36.342  67.368  1.00 50.00
ATOM   1935  N   LYS   247      34.456  41.920  66.809  1.00 50.00
ATOM   1936  CA  LYS   247      34.638  43.115  67.642  1.00 50.00
ATOM   1937  C   LYS   247      34.833  44.381  66.792  1.00 50.00
ATOM   1938  O   LYS   247      34.236  45.412  67.095  1.00 50.00
ATOM   1939  CB  LYS   247      35.828  42.876  68.564  1.00 50.00
ATOM   1940  CG  LYS   247      35.867  43.906  69.697  1.00 50.00
ATOM   1941  CD  LYS   247      37.167  43.853  70.518  1.00 50.00
ATOM   1942  CE  LYS   247      38.476  43.803  69.711  1.00 50.00
ATOM   1943  NZ  LYS   247      39.626  43.648  70.600  1.00 50.00
ATOM   1944  N   SER   248      35.569  44.261  65.686  1.00 50.00
ATOM   1945  CA  SER   248      35.755  45.393  64.756  1.00 50.00
ATOM   1946  C   SER   248      34.493  45.647  63.930  1.00 50.00
ATOM   1947  O   SER   248      34.200  46.783  63.569  1.00 50.00
ATOM   1948  CB  SER   248      36.935  45.200  63.801  1.00 50.00
ATOM   1949  OG  SER   248      36.568  44.457  62.638  1.00 50.00
ATOM   1950  N   LEU   249      33.779  44.562  63.637  1.00 50.00
ATOM   1951  CA  LEU   249      32.499  44.619  62.923  1.00 50.00
ATOM   1952  C   LEU   249      31.488  45.440  63.723  1.00 50.00
ATOM   1953  O   LEU   249      30.798  46.274  63.151  1.00 50.00
ATOM   1954  CB  LEU   249      31.965  43.202  62.717  1.00 50.00
ATOM   1955  CG  LEU   249      30.584  43.205  62.060  1.00 50.00
ATOM   1956  CD1 LEU   249      30.629  43.715  60.617  1.00 50.00
ATOM   1957  CD2 LEU   249      30.021  41.799  62.121  1.00 50.00
ATOM   1958  N   SER   250      31.499  45.242  65.037  1.00 50.00
ATOM   1959  CA  SER   250      30.629  45.984  65.962  1.00 50.00
ATOM   1960  C   SER   250      31.062  47.450  66.045  1.00 50.00
ATOM   1961  O   SER   250      30.238  48.349  65.920  1.00 50.00
ATOM   1962  CB  SER   250      30.683  45.361  67.355  1.00 50.00
ATOM   1963  OG  SER   250      29.798  46.077  68.217  1.00 50.00
ATOM   1964  N   ARG   251      32.374  47.669  66.095  1.00 50.00
ATOM   1965  CA  ARG   251      32.943  49.027  66.170  1.00 50.00
ATOM   1966  C   ARG   251      32.689  49.834  64.896  1.00 50.00
ATOM   1967  O   ARG   251      32.175  50.947  64.964  1.00 50.00
ATOM   1968  CB  ARG   251      34.446  48.988  66.418  1.00 99.99
ATOM   1969  CG  ARG   251      34.778  48.418  67.794  1.00 99.99
ATOM   1970  CD  ARG   251      36.254  48.649  68.112  1.00 99.99
ATOM   1971  NE  ARG   251      37.130  47.936  67.161  1.00 99.99
ATOM   1972  CZ  ARG   251      37.552  46.686  67.290  1.00 99.99
ATOM   1973  NH1 ARG   251      37.166  46.009  68.330  1.00 99.99
ATOM   1974  NH2 ARG   251      38.372  46.103  66.433  1.00 99.99
ATOM   1975  N   PHE   252      32.908  49.194  63.750  1.00 50.00
ATOM   1976  CA  PHE   252      32.700  49.820  62.435  1.00 50.00
ATOM   1977  C   PHE   252      31.214  50.109  62.247  1.00 50.00
ATOM   1978  O   PHE   252      30.798  51.174  61.856  1.00 50.00
ATOM   1979  CB  PHE   252      33.174  48.889  61.319  1.00 50.00
ATOM   1980  CG  PHE   252      33.047  49.567  59.951  1.00 50.00
ATOM   1981  CD1 PHE   252      34.093  50.315  59.446  1.00 50.00
ATOM   1982  CD2 PHE   252      31.901  49.429  59.187  1.00 50.00
ATOM   1983  CE1 PHE   252      34.040  50.940  58.219  1.00 50.00
ATOM   1984  CE2 PHE   252      31.834  50.046  57.944  1.00 50.00
ATOM   1985  CZ  PHE   252      32.896  50.801  57.458  1.00 50.00
ATOM   1986  N   ALA   253      30.389  49.163  62.620  1.00 50.00
ATOM   1987  CA  ALA   253      28.933  49.286  62.587  1.00 50.00
ATOM   1988  C   ALA   253      28.360  50.370  63.505  1.00 50.00
ATOM   1989  O   ALA   253      27.402  51.088  63.230  1.00 50.00
ATOM   1990  CB  ALA   253      28.454  47.950  63.079  1.00 50.00
ATOM   1991  N   ASP   254      28.947  50.435  64.679  1.00 50.00
ATOM   1992  CA  ASP   254      28.457  51.330  65.727  1.00 50.00
ATOM   1993  C   ASP   254      28.751  52.783  65.357  1.00 50.00
ATOM   1994  O   ASP   254      27.876  53.636  65.459  1.00 50.00
ATOM   1995  CB  ASP   254      29.114  50.940  67.043  1.00 50.00
ATOM   1996  CG  ASP   254      28.457  51.669  68.207  1.00 50.00
ATOM   1997  OD1 ASP   254      27.388  51.201  68.647  1.00 50.00
ATOM   1998  OD2 ASP   254      29.081  52.653  68.651  1.00 50.00
ATOM   1999  N   ILE   255      29.936  53.006  64.799  1.00 50.00
ATOM   2000  CA  ILE   255      30.352  54.351  64.349  1.00 50.00
ATOM   2001  C   ILE   255      29.465  54.834  63.194  1.00 50.00
ATOM   2002  O   ILE   255      28.962  55.952  63.194  1.00 50.00
ATOM   2003  CB  ILE   255      31.821  54.378  63.899  1.00 50.00
ATOM   2004  CG1 ILE   255      32.024  53.442  62.722  1.00 50.00
ATOM   2005  CG2 ILE   255      32.716  53.883  65.029  1.00 50.00
ATOM   2006  CD1 ILE   255      33.136  53.741  61.754  1.00 50.00
ATOM   2007  N   ILE   256      29.224  53.920  62.260  1.00 50.00
ATOM   2008  CA  ILE   256      28.449  54.190  61.047  1.00 50.00
ATOM   2009  C   ILE   256      26.988  54.477  61.412  1.00 50.00
ATOM   2010  O   ILE   256      26.321  55.269  60.752  1.00 50.00
ATOM   2011  CB  ILE   256      28.574  52.991  60.098  1.00 50.00
ATOM   2012  CG1 ILE   256      27.901  51.715  60.605  1.00 50.00
ATOM   2013  CG2 ILE   256      30.013  52.691  59.727  1.00 50.00
ATOM   2014  CD1 ILE   256      27.963  50.424  59.772  1.00 50.00
ATOM   2015  N   SER   257      26.543  53.830  62.488  1.00 50.00
ATOM   2016  CA  SER   257      25.188  54.017  63.029  1.00 50.00
ATOM   2017  C   SER   257      25.071  55.375  63.729  1.00 50.00
ATOM   2018  O   SER   257      24.137  56.132  63.471  1.00 50.00
ATOM   2019  CB  SER   257      24.853  52.900  64.017  1.00 50.00
ATOM   2020  OG  SER   257      23.502  53.054  64.454  1.00 50.00
ATOM   2021  N   ARG   258      26.118  55.727  64.475  1.00 50.00
ATOM   2022  CA  ARG   258      26.198  57.013  65.194  1.00 50.00
ATOM   2023  C   ARG   258      26.269  58.209  64.238  1.00 50.00
ATOM   2024  O   ARG   258      25.731  59.278  64.522  1.00 50.00
ATOM   2025  CB  ARG   258      27.420  57.045  66.112  1.00 50.00
ATOM   2026  CG  ARG   258      27.289  56.059  67.270  1.00 50.00
ATOM   2027  CD  ARG   258      28.535  56.129  68.151  1.00 50.00
ATOM   2028  NE  ARG   258      28.376  55.233  69.310  1.00 50.00
ATOM   2029  CZ  ARG   258      27.738  55.508  70.451  1.00 50.00
ATOM   2030  NH1 ARG   258      27.163  56.689  70.637  1.00 50.00
ATOM   2031  NH2 ARG   258      27.693  54.606  71.425  1.00 50.00
ATOM   2032  N   SER   259      26.905  57.993  63.089  1.00 50.00
ATOM   2033  CA  SER   259      27.014  59.021  62.037  1.00 50.00
ATOM   2034  C   SER   259      25.648  59.365  61.437  1.00 50.00
ATOM   2035  O   SER   259      25.395  60.510  61.069  1.00 50.00
ATOM   2036  CB  SER   259      27.930  58.549  60.911  1.00 50.00
ATOM   2037  OG  SER   259      29.256  58.348  61.403  1.00 50.00
ATOM   2038  N   LEU   260      24.760  58.374  61.441  1.00 50.00
ATOM   2039  CA  LEU   260      23.430  58.498  60.829  1.00 50.00
ATOM   2040  C   LEU   260      22.322  58.857  61.819  1.00 50.00
ATOM   2041  O   LEU   260      21.139  58.792  61.478  1.00 50.00
ATOM   2042  CB  LEU   260      23.084  57.192  60.112  1.00 50.00
ATOM   2043  CG  LEU   260      24.095  56.852  59.014  1.00 50.00
ATOM   2044  CD1 LEU   260      23.771  55.486  58.420  1.00 50.00
ATOM   2045  CD2 LEU   260      24.109  57.897  57.900  1.00 50.00
ATOM   2046  N   GLN   261      22.720  59.344  62.993  1.00 50.00
ATOM   2047  CA  GLN   261      21.750  59.864  63.964  1.00 50.00
ATOM   2048  C   GLN   261      20.892  60.926  63.261  1.00 50.00
ATOM   2049  O   GLN   261      21.405  61.724  62.485  1.00 50.00
ATOM   2050  CB  GLN   261      22.508  60.486  65.131  1.00 50.00
ATOM   2051  CG  GLN   261      21.490  60.983  66.146  1.00 50.00
ATOM   2052  CD  GLN   261      20.727  59.855  66.833  1.00 50.00
ATOM   2053  OE1 GLN   261      21.273  58.942  67.432  1.00 50.00
ATOM   2054  NE2 GLN   261      19.418  59.990  66.806  1.00 50.00
ATOM   2055  N   MET   262      19.599  60.937  63.567  1.00 50.00
ATOM   2056  CA  MET   262      18.649  61.834  62.878  1.00 50.00
ATOM   2057  C   MET   262      19.015  63.309  63.078  1.00 50.00
ATOM   2058  O   MET   262      19.071  64.089  62.132  1.00 50.00
ATOM   2059  CB  MET   262      17.220  61.588  63.361  1.00 50.00
ATOM   2060  CG  MET   262      16.729  60.199  62.958  1.00 50.00
ATOM   2061  SD  MET   262      14.996  59.905  63.458  1.00 50.00
ATOM   2062  CE  MET   262      14.767  58.272  62.790  1.00 50.00
ATOM   2063  N   GLU   263      19.255  63.659  64.337  1.00 50.00
ATOM   2064  CA  GLU   263      19.739  64.996  64.681  1.00 50.00
ATOM   2065  C   GLU   263      21.275  65.018  64.604  1.00 50.00
ATOM   2066  O   GLU   263      21.934  64.130  65.157  1.00 50.00
ATOM   2067  CB  GLU   263      19.214  65.435  66.053  1.00 50.00
ATOM   2068  CG  GLU   263      19.686  64.518  67.180  1.00 50.00
ATOM   2069  CD  GLU   263      19.166  64.993  68.530  1.00 50.00
ATOM   2070  OE1 GLU   263      17.926  64.987  68.681  1.00 50.00
ATOM   2071  OE2 GLU   263      20.029  65.363  69.350  1.00 50.00
ATOM   2072  N   PRO   264      21.812  66.116  64.060  1.00 50.00
ATOM   2073  CA  PRO   264      23.265  66.344  63.965  1.00 50.00
ATOM   2074  C   PRO   264      23.942  66.471  65.337  1.00 50.00
ATOM   2075  O   PRO   264      25.154  66.294  65.449  1.00 50.00
ATOM   2076  CB  PRO   264      23.391  67.630  63.148  1.00 50.00
ATOM   2077  CG  PRO   264      22.118  68.401  63.491  1.00 50.00
ATOM   2078  CD  PRO   264      21.066  67.299  63.581  1.00 50.00
ATOM   2079  N   GLY   265      23.118  66.737  66.363  1.00 50.00
ATOM   2080  CA  GLY   265      23.580  66.913  67.752  1.00 50.00
ATOM   2081  C   GLY   265      24.269  65.658  68.302  1.00 50.00
ATOM   2082  O   GLY   265      25.299  65.753  68.963  1.00 50.00
ATOM   2083  N   PHE   266      23.730  64.498  67.936  1.00 50.00
ATOM   2084  CA  PHE   266      24.241  63.214  68.451  1.00 50.00
ATOM   2085  C   PHE   266      25.385  62.593  67.655  1.00 50.00
ATOM   2086  O   PHE   266      26.051  61.673  68.126  1.00 50.00
ATOM   2087  CB  PHE   266      23.113  62.199  68.596  1.00 50.00
ATOM   2088  CG  PHE   266      21.997  62.626  69.546  1.00 50.00
ATOM   2089  CD1 PHE   266      22.332  63.369  70.664  1.00 50.00
ATOM   2090  CD2 PHE   266      20.682  62.214  69.356  1.00 50.00
ATOM   2091  CE1 PHE   266      21.363  63.698  71.593  1.00 50.00
ATOM   2092  CE2 PHE   266      19.707  62.538  70.287  1.00 50.00
ATOM   2093  CZ  PHE   266      20.051  63.282  71.407  1.00 50.00
ATOM   2094  N   ARG   267      25.558  63.085  66.436  1.00 50.00
ATOM   2095  CA  ARG   267      26.598  62.582  65.534  1.00 50.00
ATOM   2096  C   ARG   267      27.991  62.916  66.086  1.00 50.00
ATOM   2097  O   ARG   267      28.196  63.993  66.655  1.00 50.00
ATOM   2098  CB  ARG   267      26.423  63.183  64.142  1.00 50.00
ATOM   2099  CG  ARG   267      25.050  62.843  63.571  1.00 50.00
ATOM   2100  CD  ARG   267      24.885  63.555  62.238  1.00 50.00
ATOM   2101  NE  ARG   267      23.519  63.356  61.732  1.00 50.00
ATOM   2102  CZ  ARG   267      22.892  64.166  60.879  1.00 50.00
ATOM   2103  NH1 ARG   267      23.485  65.266  60.436  1.00 50.00
ATOM   2104  NH2 ARG   267      21.672  63.874  60.447  1.00 50.00
ATOM   2105  N   PRO   268      28.936  61.993  65.892  1.00 50.00
ATOM   2106  CA  PRO   268      30.342  62.197  66.257  1.00 50.00
ATOM   2107  C   PRO   268      31.003  63.146  65.248  1.00 50.00
ATOM   2108  O   PRO   268      30.613  63.190  64.080  1.00 50.00
ATOM   2109  CB  PRO   268      30.953  60.798  66.187  1.00 50.00
ATOM   2110  CG  PRO   268      30.163  60.134  65.061  1.00 50.00
ATOM   2111  CD  PRO   268      28.750  60.670  65.264  1.00 50.00
ATOM   2112  N   PRO   269      31.956  63.958  65.710  1.00 50.00
ATOM   2113  CA  PRO   269      32.773  64.785  64.813  1.00 50.00
ATOM   2114  C   PRO   269      33.664  63.850  64.000  1.00 50.00
ATOM   2115  O   PRO   269      34.094  62.808  64.502  1.00 50.00
ATOM   2116  CB  PRO   269      33.581  65.689  65.745  1.00 50.00
ATOM   2117  CG  PRO   269      33.700  64.873  67.028  1.00 50.00
ATOM   2118  CD  PRO   269      32.368  64.127  67.115  1.00 50.00
ATOM   2119  N   ILE   270      33.996  64.303  62.793  1.00 50.00
ATOM   2120  CA  ILE   270      34.963  63.603  61.923  1.00 50.00
ATOM   2121  C   ILE   270      36.239  63.215  62.681  1.00 50.00
ATOM   2122  O   ILE   270      36.852  62.177  62.517  1.00 50.00
ATOM   2123  CB  ILE   270      35.273  64.345  60.613  1.00 50.00
ATOM   2124  CG1 ILE   270      33.978  64.525  59.811  1.00 50.00
ATOM   2125  CG2 ILE   270      36.303  63.567  59.774  1.00 50.00
ATOM   2126  CD1 ILE   270      34.149  65.396  58.565  1.00 50.00
ATOM   2127  N   SER   271      36.532  64.033  63.658  1.00 50.00
ATOM   2128  CA  SER   271      37.584  63.735  64.620  1.00 50.00
ATOM   2129  C   SER   271      37.544  62.382  65.307  1.00 50.00
ATOM   2130  O   SER   271      38.415  61.524  65.159  1.00 50.00
ATOM   2131  CB  SER   271      37.749  64.901  65.585  1.00 50.00
ATOM   2132  OG  SER   271      38.967  64.675  66.281  1.00 50.00
ATOM   2133  N   GLU   272      36.413  62.231  65.960  1.00 50.00
ATOM   2134  CA  GLU   272      36.065  61.003  66.672  1.00 50.00
ATOM   2135  C   GLU   272      35.836  59.839  65.714  1.00 50.00
ATOM   2136  O   GLU   272      36.357  58.749  65.935  1.00 50.00
ATOM   2137  CB  GLU   272      34.803  61.245  67.491  1.00 50.00
ATOM   2138  CG  GLU   272      35.074  62.206  68.653  1.00 50.00
ATOM   2139  CD  GLU   272      36.036  61.677  69.719  1.00 50.00
ATOM   2140  OE1 GLU   272      36.481  60.517  69.589  1.00 50.00
ATOM   2141  OE2 GLU   272      36.305  62.471  70.643  1.00 50.00
ATOM   2142  N   ILE   273      35.165  60.126  64.599  1.00 50.00
ATOM   2143  CA  ILE   273      34.923  59.097  63.566  1.00 50.00
ATOM   2144  C   ILE   273      36.264  58.512  63.075  1.00 50.00
ATOM   2145  O   ILE   273      36.405  57.295  62.962  1.00 50.00
ATOM   2146  CB  ILE   273      34.087  59.602  62.372  1.00 50.00
ATOM   2147  CG1 ILE   273      34.907  60.496  61.458  1.00 50.00
ATOM   2148  CG2 ILE   273      32.795  60.299  62.812  1.00 50.00
ATOM   2149  CD1 ILE   273      34.233  60.949  60.172  1.00 50.00
ATOM   2150  N   VAL   274      37.267  59.390  62.961  1.00 50.00
ATOM   2151  CA  VAL   274      38.635  59.026  62.547  1.00 50.00
ATOM   2152  C   VAL   274      39.219  58.069  63.597  1.00 50.00
ATOM   2153  O   VAL   274      39.721  57.000  63.254  1.00 50.00
ATOM   2154  CB  VAL   274      39.546  60.270  62.443  1.00 50.00
ATOM   2155  CG1 VAL   274      40.956  59.892  62.030  1.00 50.00
ATOM   2156  CG2 VAL   274      39.206  61.255  61.339  1.00 50.00
ATOM   2157  N   GLN   275      39.147  58.491  64.859  1.00 50.00
ATOM   2158  CA  GLN   275      39.728  57.723  65.972  1.00 50.00
ATOM   2159  C   GLN   275      39.068  56.344  66.095  1.00 50.00
ATOM   2160  O   GLN   275      39.751  55.334  66.249  1.00 50.00
ATOM   2161  CB  GLN   275      39.573  58.500  67.279  1.00 50.00
ATOM   2162  CG  GLN   275      40.312  57.789  68.416  1.00 50.00
ATOM   2163  CD  GLN   275      40.169  58.543  69.732  1.00 50.00
ATOM   2164  OE1 GLN   275      39.084  58.812  70.225  1.00 50.00
ATOM   2165  NE2 GLN   275      41.301  58.885  70.309  1.00 50.00
ATOM   2166  N   ASP   276      37.757  56.319  65.889  1.00 50.00
ATOM   2167  CA  ASP   276      36.984  55.074  65.959  1.00 50.00
ATOM   2168  C   ASP   276      37.369  54.104  64.848  1.00 50.00
ATOM   2169  O   ASP   276      37.619  52.929  65.106  1.00 50.00
ATOM   2170  CB  ASP   276      35.500  55.394  65.877  1.00 99.99
ATOM   2171  CG  ASP   276      34.970  56.161  67.089  1.00 99.99
ATOM   2172  OD1 ASP   276      35.666  56.161  68.127  1.00 99.99
ATOM   2173  OD2 ASP   276      33.864  56.721  66.945  1.00 99.99
ATOM   2174  N   LEU   277      37.529  54.647  63.648  1.00 50.00
ATOM   2175  CA  LEU   277      37.939  53.850  62.493  1.00 50.00
ATOM   2176  C   LEU   277      39.364  53.294  62.634  1.00 50.00
ATOM   2177  O   LEU   277      39.649  52.140  62.358  1.00 50.00
ATOM   2178  CB  LEU   277      37.721  54.700  61.249  1.00 50.00
ATOM   2179  CG  LEU   277      36.325  54.885  60.679  1.00 50.00
ATOM   2180  CD1 LEU   277      36.400  55.932  59.574  1.00 50.00
ATOM   2181  CD2 LEU   277      35.916  53.626  59.935  1.00 50.00
ATOM   2182  N   GLN   278      40.268  54.092  63.172  1.00 50.00
ATOM   2183  CA  GLN   278      41.644  53.626  63.432  1.00 50.00
ATOM   2184  C   GLN   278      41.653  52.570  64.544  1.00 50.00
ATOM   2185  O   GLN   278      42.496  51.690  64.631  1.00 50.00
ATOM   2186  CB  GLN   278      42.535  54.789  63.848  1.00 50.00
ATOM   2187  CG  GLN   278      42.669  55.834  62.743  1.00 50.00
ATOM   2188  CD  GLN   278      43.581  56.969  63.174  1.00 50.00
ATOM   2189  OE1 GLN   278      44.727  56.787  63.548  1.00 50.00
ATOM   2190  NE2 GLN   278      43.070  58.170  63.085  1.00 50.00
ATOM   2191  N   HIS   279      40.722  52.705  65.469  1.00 50.00
ATOM   2192  CA  HIS   279      40.601  51.747  66.574  1.00 50.00
ATOM   2193  C   HIS   279      40.020  50.411  66.096  1.00 50.00
ATOM   2194  O   HIS   279      40.375  49.351  66.605  1.00 50.00
ATOM   2195  CB  HIS   279      39.729  52.357  67.666  1.00 50.00
ATOM   2196  CG  HIS   279      39.735  51.478  68.913  1.00 50.00
ATOM   2197  ND1 HIS   279      40.812  51.083  69.587  1.00 50.00
ATOM   2198  CD2 HIS   279      38.664  50.955  69.497  1.00 50.00
ATOM   2199  CE1 HIS   279      40.401  50.319  70.594  1.00 50.00
ATOM   2200  NE2 HIS   279      39.073  50.244  70.543  1.00 50.00
ATOM   2201  N   MET   280      39.088  50.493  65.153  1.00 50.00
ATOM   2202  CA  MET   280      38.465  49.282  64.595  1.00 50.00
ATOM   2203  C   MET   280      39.443  48.499  63.715  1.00 50.00
ATOM   2204  O   MET   280      39.341  47.281  63.605  1.00 50.00
ATOM   2205  CB  MET   280      37.200  49.608  63.824  1.00 50.00
ATOM   2206  CG  MET   280      37.542  50.378  62.564  1.00 50.00
ATOM   2207  SD  MET   280      36.086  51.122  61.824  1.00 50.00
ATOM   2208  CE  MET   280      35.424  51.964  63.232  1.00 50.00
ATOM   2209  N   ILE   281      40.330  49.230  63.044  1.00 50.00
ATOM   2210  CA  ILE   281      41.427  48.605  62.286  1.00 50.00
ATOM   2211  C   ILE   281      42.378  47.908  63.283  1.00 50.00
ATOM   2212  O   ILE   281      42.847  46.805  62.932  1.00 50.00
ATOM   2213  CB  ILE   281      42.171  49.629  61.401  1.00 50.00
ATOM   2214  CG1 ILE   281      43.071  50.538  62.226  1.00 50.00
ATOM   2215  CG2 ILE   281      41.176  50.487  60.622  1.00 50.00
ATOM   2216  CD1 ILE   281      44.014  51.524  61.550  1.00 50.00
ATOM   2217  OXT ILE   281      42.582  48.482  64.377  1.00 99.99
TER    2218      ILE   281                                        
